# Supplementary material for: Selective inhibition of TGF-β1 produced by GARP-expressing Tregs overcomes resistance to PD-1/PD-L1 blockade in cancer
Source: Nat Commun. 2020 Sep 11;11:4545. doi: 10.1038/s41467-020-17811-3 (PMC7486376; doi:10.1038/s41467-020-17811-3)
Supplement: Supplementary file 4 — Supplementary Data 1 [file 41467_2020_17811_MOESM4_ESM.xlsx]

## Sheet: Sheet1
Supplementary Data 1. Ordered transcript lists used for GSEA analyses in Fig. 8
List ordered by correlation between expression of individual genes and number of FOXP3+GARP+ cells per 105 nuclei in 19 metastatic melanoma samples				List ordered by correlation between expression of individual genes and number of FOXP3+ cells per 105 nuclei in 19 metastatic melanoma samples
Gene ID	Gene Ensembl ID	Pearson Corr. Coeff.		Gene symbol ID	Gene Ensembl ID	Pearson Corr. Coeff.
RP11-265P11.2	ENSG00000235304	0.9356		TRBV7-8	ENSG00000229200	0.942099
SYT5	ENSG00000129990	0.910437		CHRM3-AS2	ENSG00000233355	0.924755
SSTR3	ENSG00000183473	0.909919		NAPSB	ENSG00000131401	0.921078
RP6-91H8.3	ENSG00000269927	0.9062		HSF5	ENSG00000176160	0.920074
ADAMDEC1	ENSG00000134028	0.903039		RP11-277L2.4	ENSG00000268544	0.917233
TRDC	ENSG00000211829	0.899053		TRBV29-1	ENSG00000232869	0.911818
SH2D1B	ENSG00000198574	0.896079		RP11-23J18.1	ENSG00000258352	0.911662
NAPSB	ENSG00000131401	0.891097		NCR3	ENSG00000204475	0.907124
ICOS	ENSG00000163600	0.891027		HLA-DOB	ENSG00000241106	0.905856
IL21	ENSG00000138684	0.889187		SAMD3	ENSG00000164483	0.893157
CCR4	ENSG00000183813	0.881555		RP11-630D6.5	ENSG00000245928	0.8907
NFE2L3	ENSG00000050344	0.880572		RP11-202G18.1	ENSG00000227531	0.883948
TSHR	ENSG00000165409	0.879119		LTB	ENSG00000227507	0.88058
TRAV23DV6	ENSG00000211803	0.87897		IL21R-AS1	ENSG00000259954	0.879934
IL21R-AS1	ENSG00000259954	0.87809		SEPT1	ENSG00000180096	0.878306
CCND2	ENSG00000118971	0.878048		ACY3	ENSG00000132744	0.875992
FUT7	ENSG00000180549	0.87414		DAZL	ENSG00000092345	0.875204
CTD-2547L24.3	ENSG00000258875	0.873805		TFEC	ENSG00000105967	0.874535
SPIB	ENSG00000269404	0.871081		RP11-81H14.2	ENSG00000251301	0.872397
AC007386.2	ENSG00000237638	0.869878		TRAF3IP3	ENSG00000009790	0.872375
TRBV28	ENSG00000211753	0.868285		CCR8	ENSG00000179934	0.872338
ZBED2	ENSG00000177494	0.864303		CARD11	ENSG00000198286	0.869708
IL21-AS1	ENSG00000227145	0.864115		CXCL9	ENSG00000138755	0.863649
PTPN7	ENSG00000143851	0.863505		XCL1	ENSG00000143184	0.856558
AC017002.1	ENSG00000240350	0.862504		TRDC	ENSG00000211829	0.855735
RP11-534L20.5	ENSG00000261000	0.86202		TRBV2	ENSG00000226660	0.855704
LAMP3	ENSG00000078081	0.857649		FCHO1	ENSG00000130475	0.855654
TNF	ENSG00000232810	0.855577		HLA-C	ENSG00000204525	0.852996
TRBV3-1	ENSG00000237702	0.855506		7SK	ENSG00000260682	0.852785
GPR141	ENSG00000187037	0.855085		ISG20	ENSG00000172183	0.852766
RP11-23J18.1	ENSG00000258352	0.855023		PSMB9	ENSG00000240065	0.852199
BIRC3	ENSG00000023445	0.85409		RLTPR	ENSG00000159753	0.852066
CLNK	ENSG00000109684	0.852948		RASGRP1	ENSG00000172575	0.851243
IGFLR1	ENSG00000126246	0.85224		RP11-367J7.3	ENSG00000227217	0.850997
KLHDC7B	ENSG00000130487	0.851755		ARHGAP15	ENSG00000075884	0.850234
CXCL9	ENSG00000138755	0.849123		GPR141	ENSG00000187037	0.84991
HLA-DOB	ENSG00000241106	0.845358		TRAV8-3	ENSG00000211787	0.849567
IRF8	ENSG00000140968	0.845283		NLRC3	ENSG00000167984	0.848878
TRAV8-4	ENSG00000211790	0.845034		LINC00402	ENSG00000235532	0.846785
LTA	ENSG00000226979	0.844871		TNFSF11	ENSG00000120659	0.846158
TAGAP	ENSG00000164691	0.844486		TRBV6-1	ENSG00000211706	0.84615
OTOF	ENSG00000115155	0.843191		TAPBPL	ENSG00000139192	0.846137
FOXP3	ENSG00000049768	0.840801		TTC16	ENSG00000167094	0.846055
BCL2L14	ENSG00000121380	0.840753		CCL19	ENSG00000172724	0.845092
ARRDC5	ENSG00000205784	0.840718		CCR4	ENSG00000183813	0.844945
TRAV8-3	ENSG00000211787	0.839257		OR2I1P	ENSG00000237988	0.844622
CLEC4E	ENSG00000166523	0.836864		RP11-25I15.1	ENSG00000240759	0.842122
CTC-378H22.2	ENSG00000259436	0.836153		FCAMR	ENSG00000162897	0.840802
BLNK	ENSG00000095585	0.835524		PLCG2	ENSG00000197943	0.840057
SEMA4A	ENSG00000196189	0.835304		CD247	ENSG00000198821	0.839925
MAP3K19	ENSG00000176601	0.834553		CD96	ENSG00000153283	0.839412
LYPD1	ENSG00000150551	0.833706		SOCS1	ENSG00000185338	0.839263
RP11-316P17.2	ENSG00000237372	0.833632		IGFLR1	ENSG00000126246	0.838938
LY75	ENSG00000054219	0.832201		FAM26F	ENSG00000188820	0.83878
ASCL2	ENSG00000183734	0.83168		ARHGAP25	ENSG00000163219	0.837266
CCR7	ENSG00000126353	0.831077		LTA	ENSG00000226979	0.836937
IL21R	ENSG00000103522	0.830913		PSD4	ENSG00000125637	0.834682
RHOF	ENSG00000139725	0.829743		KLRD1	ENSG00000134539	0.834447
RP11-202G18.1	ENSG00000227531	0.829248		KIR3DX1	ENSG00000104970	0.834357
ABCD2	ENSG00000173208	0.829125		TRIM22	ENSG00000132274	0.834219
SKAP1	ENSG00000141293	0.829104		ABCD2	ENSG00000173208	0.834154
GPR31	ENSG00000120436	0.828689		HNRNPA1P21	ENSG00000228168	0.833853
PTGER4	ENSG00000171522	0.828428		PTPN7	ENSG00000143851	0.833582
P2RY8	ENSG00000182162	0.828345		HLA-B	ENSG00000234745	0.829423
COL4A4	ENSG00000081052	0.828099		TRBV5-4	ENSG00000230099	0.828617
SEMA4D	ENSG00000187764	0.828041		BIRC3	ENSG00000023445	0.82832
SNX20	ENSG00000167208	0.827872		PCED1B-AS1	ENSG00000247774	0.828305
GPR132	ENSG00000183484	0.827279		TRAV38-1	ENSG00000211816	0.827208
IFNL1	ENSG00000182393	0.826883		IL21R	ENSG00000103522	0.82718
7SK	ENSG00000260682	0.824465		FOXP3	ENSG00000049768	0.827166
SPN	ENSG00000197471	0.824278		AC092580.4	ENSG00000235576	0.827087
PRDM1	ENSG00000057657	0.824175		RNF213	ENSG00000173821	0.827009
CD247	ENSG00000198821	0.824064		BCL2L14	ENSG00000121380	0.826529
TRAV13-1	ENSG00000211788	0.822919		APOL3	ENSG00000128284	0.826492
SLAMF1	ENSG00000117090	0.822294		TRBV7-6	ENSG00000211727	0.825663
C16orf54	ENSG00000185905	0.82225		RP11-227H15.4	ENSG00000229261	0.824904
GPA33	ENSG00000143167	0.82142		TBC1D10C	ENSG00000175463	0.824117
TRAV1-1	ENSG00000255569	0.821414		IL32	ENSG00000008517	0.824093
RP4-742C19.12	ENSG00000225720	0.821136		PIM2	ENSG00000102096	0.8237
RP11-284N8.3	ENSG00000259834	0.820883		USP30-AS1	ENSG00000256262	0.823697
ZC3H12D	ENSG00000178199	0.820786		PTPRCAP	ENSG00000213402	0.822816
RELB	ENSG00000104856	0.820745		CXCL13	ENSG00000156234	0.822653
P2RY10	ENSG00000078589	0.820467		CD6	ENSG00000013725	0.822492
CD2	ENSG00000116824	0.819845		TNFSF14	ENSG00000125735	0.821025
IGHV5-51	ENSG00000211966	0.819622		RP4-728D4.2	ENSG00000239636	0.820737
IL2RB	ENSG00000100385	0.819395		AC017002.1	ENSG00000240350	0.820533
PLD4	ENSG00000166428	0.818683		CTA-373H7.7	ENSG00000206028	0.820415
CCR8	ENSG00000179934	0.818141		AGAP2	ENSG00000135439	0.81943
TRAV16	ENSG00000211796	0.817269		EBI3	ENSG00000105246	0.819261
CD96	ENSG00000153283	0.817247		PSTPIP2	ENSG00000152229	0.819204
LTB	ENSG00000227507	0.816569		ITGAL	ENSG00000005844	0.819138
RP11-345J4.6	ENSG00000260335	0.816384		RP11-686D22.10	ENSG00000267554	0.819066
RP13-494C23.1	ENSG00000251009	0.816001		RP11-284N8.3	ENSG00000259834	0.818567
SAMD3	ENSG00000164483	0.815875		TRBV7-3	ENSG00000211714	0.816964
CD5	ENSG00000110448	0.815067		RHOH	ENSG00000168421	0.816451
TBX21	ENSG00000073861	0.814668		GHRL	ENSG00000157017	0.815858
RP11-861A13.4	ENSG00000271856	0.814601		TRBV27	ENSG00000211752	0.815587
FCHO1	ENSG00000130475	0.813976		P2RY8	ENSG00000182162	0.815408
TRAV41	ENSG00000211820	0.813165		TRAV25	ENSG00000211806	0.815137
CEACAM21	ENSG00000007129	0.812874		ACAP1	ENSG00000072818	0.81503
STAT4	ENSG00000138378	0.812129		CD40LG	ENSG00000102245	0.814781
OR10AH1P	ENSG00000272595	0.811605		LINC00623	ENSG00000235398	0.813772
DBH	ENSG00000123454	0.811216		TRBV5-5	ENSG00000211725	0.813437
CARD11	ENSG00000198286	0.810638		RP11-640M9.1	ENSG00000236943	0.813248
TYMP	ENSG00000025708	0.810173		KIR3DL1	ENSG00000167633	0.812654
STK17B	ENSG00000081320	0.809723		SLAMF6	ENSG00000162739	0.812582
ZBP1	ENSG00000124256	0.808385		BIN2	ENSG00000110934	0.812561
RP11-147L13.8	ENSG00000267731	0.808312		VOPP1	ENSG00000154978	0.812341
PRSS29P	ENSG00000196364	0.808201		PCED1B	ENSG00000179715	0.812048
RP11-542M13.3	ENSG00000268804	0.806769		FAM92B	ENSG00000153789	0.811477
PIM2	ENSG00000102096	0.806627		PTPN22	ENSG00000134242	0.810314
RP4-647J21.1	ENSG00000260997	0.804749		ITK	ENSG00000113263	0.809361
IL12B	ENSG00000113302	0.804602		GVINP1	ENSG00000254838	0.809206
RP11-568N6.1	ENSG00000260101	0.804481		CXCR5	ENSG00000160683	0.808972
ZNF101	ENSG00000181896	0.804299		CD2	ENSG00000116824	0.808132
ANKRD18A	ENSG00000180071	0.803462		WDFY4	ENSG00000128815	0.80804
TRBV7-3	ENSG00000211714	0.803162		LINC00861	ENSG00000245164	0.807936
KIF19	ENSG00000196169	0.801906		GPA33	ENSG00000143167	0.807598
CSF2	ENSG00000164400	0.801393		IL2RG	ENSG00000147168	0.807184
RP11-1143G9.4	ENSG00000257764	0.800338		RP11-327F22.2	ENSG00000261644	0.807073
DAPP1	ENSG00000070190	0.799362		GPR18	ENSG00000125245	0.80706
TBX19	ENSG00000143178	0.799274		TRAV41	ENSG00000211820	0.806953
RP11-81H14.2	ENSG00000251301	0.799205		FCRL4	ENSG00000163518	0.806814
TRGV8	ENSG00000211696	0.798453		TLR10	ENSG00000174123	0.806465
AC096579.13	ENSG00000240040	0.79831		ARRDC5	ENSG00000205784	0.806308
PSD4	ENSG00000125637	0.798104		GCH1	ENSG00000131979	0.806068
KCNA3	ENSG00000177272	0.797579		HID1	ENSG00000167861	0.805902
TRBV7-8	ENSG00000229200	0.797471		ADAM28	ENSG00000042980	0.805633
TRAV38-1	ENSG00000211816	0.797129		SLA2	ENSG00000101082	0.805089
FMO3	ENSG00000007933	0.796191		SLAMF1	ENSG00000117090	0.80497
RP11-640N20.8	ENSG00000266379	0.795724		ICOS	ENSG00000163600	0.804859
SLAMF7	ENSG00000026751	0.795465		GBP4	ENSG00000162654	0.804244
GNLY	ENSG00000115523	0.795356		RP4-620F22.2	ENSG00000237568	0.803867
CD40LG	ENSG00000102245	0.795342		HMHA1	ENSG00000180448	0.803672
IL32	ENSG00000008517	0.794116		CTLA4	ENSG00000163599	0.803144
SQRDL	ENSG00000137767	0.794005		FGD3	ENSG00000127084	0.802885
PTPN22	ENSG00000134242	0.793827		RP5-1028K7.2	ENSG00000266088	0.802765
LINC00402	ENSG00000235532	0.792255		TBX21	ENSG00000073861	0.802585
GBP5	ENSG00000154451	0.792233		XAF1	ENSG00000132530	0.802467
LRMP	ENSG00000118308	0.790694		CXCL11	ENSG00000169248	0.802435
SLA2	ENSG00000101082	0.790629		PTGES3P1	ENSG00000234518	0.802393
KLRD1	ENSG00000134539	0.790608		TSPAN33	ENSG00000158457	0.802097
CXCR3	ENSG00000186810	0.790527		IGKV2D-24	ENSG00000241566	0.801708
LAX1	ENSG00000122188	0.789549		S1PR4	ENSG00000125910	0.801452
TRAF3IP3	ENSG00000009790	0.789162		LCK	ENSG00000182866	0.800332
CYLD	ENSG00000083799	0.789154		UBASH3A	ENSG00000160185	0.799624
TIGIT	ENSG00000181847	0.789116		ZC3H12D	ENSG00000178199	0.797748
TNFSF14	ENSG00000125735	0.789014		SIT1	ENSG00000137078	0.797651
SH2D1A	ENSG00000183918	0.788989		TRBC2	ENSG00000211772	0.797544
CD2	ENSG00000160654	0.788843		TRAV9-2	ENSG00000211793	0.796506
MIR1587	ENSG00000261435	0.788433		PRKCQ-AS1	ENSG00000237943	0.796286
S1PR4	ENSG00000125910	0.788199		TMSB4XP4	ENSG00000223551	0.796191
CDC42SE2	ENSG00000158985	0.787988		ZNF683	ENSG00000176083	0.795998
TRBV5-4	ENSG00000230099	0.787685		PTGDR	ENSG00000168229	0.795889
TRAV1-2	ENSG00000256553	0.787672		RP11-345J4.6	ENSG00000260335	0.794918
IPCEF1	ENSG00000074706	0.787424		PLAC8	ENSG00000145287	0.794144
PCED1B	ENSG00000179715	0.787412		PRKCQ	ENSG00000065675	0.793899
RP11-630D6.5	ENSG00000245928	0.787143		ASCL2	ENSG00000183734	0.79308
NLRC5	ENSG00000140853	0.785936		TRGV3	ENSG00000211699	0.79248
FLVCR1-AS1	ENSG00000198468	0.785589		CORO1A	ENSG00000102879	0.792355
SLC2A7	ENSG00000197241	0.784697		GPR132	ENSG00000183484	0.792167
RP4-620F22.2	ENSG00000237568	0.784633		TRAV13-1	ENSG00000211788	0.792065
CCL19	ENSG00000172724	0.784483		ADAMDEC1	ENSG00000134028	0.79164
TRAV4	ENSG00000211778	0.783981		GBP1P1	ENSG00000225492	0.791267
GBP1	ENSG00000117228	0.783633		NLRC5	ENSG00000140853	0.791131
TIFAB	ENSG00000255833	0.783603		TRBV5-1	ENSG00000211734	0.789827
PLCG2	ENSG00000197943	0.783513		FAM172BP	ENSG00000175841	0.789725
NPM1P25	ENSG00000229417	0.783409		GZMA	ENSG00000145649	0.789306
TRBV29-1	ENSG00000232869	0.782929		AIM2	ENSG00000163568	0.789174
CD27	ENSG00000139193	0.782268		SEMA4D	ENSG00000187764	0.788884
CTD-2020K17.3	ENSG00000233175	0.782079		ZBP1	ENSG00000124256	0.788593
CD6	ENSG00000013725	0.78172		CD3E	ENSG00000198851	0.788163
CORO1A	ENSG00000102879	0.781493		RND1	ENSG00000172602	0.788049
SELE	ENSG00000007908	0.781483		SNX20	ENSG00000167208	0.786618
RHOH	ENSG00000168421	0.780249		P2RY13	ENSG00000181631	0.786195
LYZ	ENSG00000090382	0.780236		STAT4	ENSG00000138378	0.78613
MDFIC	ENSG00000135272	0.779042		CD3D	ENSG00000167286	0.786123
OR52N2	ENSG00000180988	0.77861		RP11-455F5.5	ENSG00000261416	0.785796
EEF1A1P27	ENSG00000179460	0.778299		ABI3	ENSG00000108798	0.785787
IL31RA	ENSG00000164509	0.777881		RHOF	ENSG00000139725	0.785719
DOCK8	ENSG00000107099	0.777847		RP11-4F5.2	ENSG00000260359	0.785335
PSMB9	ENSG00000240065	0.77628		HLA-DMB	ENSG00000242574	0.785323
CYTIP	ENSG00000115165	0.775827		AP000476.1	ENSG00000237484	0.785301
GCH1	ENSG00000131979	0.775697		CEACAM21	ENSG00000007129	0.785253
IL23A	ENSG00000110944	0.775369		SPOCK2	ENSG00000107742	0.784458
IGLV3-25	ENSG00000211659	0.774652		RTN1	ENSG00000139970	0.784367
IGHM	ENSG00000211899	0.774419		RP4-742C19.12	ENSG00000225720	0.78431
CLEC9A	ENSG00000197992	0.774174		TRAV8-4	ENSG00000211790	0.784246
IKZF1	ENSG00000185811	0.773803		KIR3DL2	ENSG00000240403	0.784222
CNTNAP2	ENSG00000174469	0.773293		KLRC4-KLRK1	ENSG00000255819	0.78406
AC092580.4	ENSG00000235576	0.772981		FLT3LG	ENSG00000090554	0.783871
UPK3A	ENSG00000100373	0.772521		CTD-2547L24.3	ENSG00000258875	0.78339
GZMB	ENSG00000100453	0.772096		IL12B	ENSG00000113302	0.783308
ARHGAP25	ENSG00000163219	0.771701		KIR2DL3	ENSG00000243772	0.782362
TRBV5-1	ENSG00000211734	0.771662		NUGGC	ENSG00000189233	0.782294
TRAV12-3	ENSG00000211794	0.771589		UBD	ENSG00000213886	0.782209
LCK	ENSG00000182866	0.771116		INSL3	ENSG00000248099	0.781742
IGLV2-18	ENSG00000211664	0.77105		RASAL3	ENSG00000105122	0.781731
FMNL1	ENSG00000184922	0.770955		SOWAHD	ENSG00000187808	0.781367
RP11-389C8.2	ENSG00000261269	0.770923		TRGC1	ENSG00000211689	0.78111
DPCR1	ENSG00000168631	0.77086		RP11-6F2.5	ENSG00000241544	0.780686
RASA4	ENSG00000105808	0.770819		BATF	ENSG00000156127	0.780652
CLEC6A	ENSG00000205846	0.770639		AL358813.1	ENSG00000197844	0.780565
RPL4P1	ENSG00000240954	0.769608		TRAV6	ENSG00000211780	0.780439
RP11-342L8.2	ENSG00000261970	0.769366		HLA-DRA	ENSG00000204287	0.780306
TRGC1	ENSG00000211689	0.769293		PDCD1LG2	ENSG00000197646	0.779863
TRGV9	ENSG00000211695	0.769194		CYLD	ENSG00000083799	0.779541
KLRC3	ENSG00000205810	0.768917		RP11-861A13.4	ENSG00000271856	0.779306
AC009492.1	ENSG00000233143	0.768686		MAP4K1	ENSG00000104814	0.779124
PTPRC	ENSG00000081237	0.768201		CCR7	ENSG00000126353	0.778921
IDO2	ENSG00000188676	0.767362		CD40	ENSG00000101017	0.778728
RP11-325F22.2	ENSG00000237513	0.767123		NEURL3	ENSG00000163121	0.778487
LAT	ENSG00000213658	0.766857		C20orf202	ENSG00000215595	0.778269
CXCR5	ENSG00000160683	0.766806		HLA-DPB1	ENSG00000223865	0.777633
FAM131B	ENSG00000159784	0.766366		CYTIP	ENSG00000115165	0.777531
ACAP1	ENSG00000072818	0.765992		CLUHP3	ENSG00000131797	0.77716
GPR171	ENSG00000174946	0.765529		ZAP70	ENSG00000115085	0.777065
PCED1B-AS1	ENSG00000247774	0.765307		PLD4	ENSG00000166428	0.777014
TRAV9-2	ENSG00000211793	0.765268		HCG4P11	ENSG00000225864	0.776526
AGAP2	ENSG00000135439	0.764665		HAPLN3	ENSG00000140511	0.776372
LINC00525	ENSG00000146666	0.764289		ARHGAP9	ENSG00000123329	0.776129
CD226	ENSG00000150637	0.764274		TLR9	ENSG00000173366	0.776116
TTC16	ENSG00000167094	0.764177		FCRL6	ENSG00000181036	0.77586
C1orf200	ENSG00000179840	0.763805		CD69	ENSG00000110848	0.775414
CCL25	ENSG00000131142	0.763168		CTD-2547L24.4	ENSG00000260810	0.77491
CC2D2B	ENSG00000188649	0.762972		AC006129.2	ENSG00000268027	0.77483
RASA4B	ENSG00000170667	0.762696		MIAT	ENSG00000225783	0.774702
KIR3DX1	ENSG00000104970	0.76262		LY9	ENSG00000122224	0.774679
TRBV27	ENSG00000211752	0.762183		IRF8	ENSG00000140968	0.774627
UBASH3A	ENSG00000160185	0.762016		SP140	ENSG00000079263	0.774569
CTA-373H7.7	ENSG00000206028	0.761805		SPATA13	ENSG00000182957	0.774558
RP11-493L12.6	ENSG00000258116	0.761512		BLNK	ENSG00000095585	0.774156
CD3D	ENSG00000167286	0.761373		RAC2	ENSG00000128340	0.773063
RP11-277L2.4	ENSG00000268544	0.761101		LRRK1	ENSG00000154237	0.772991
RP11-571M6.8	ENSG00000257499	0.76096		RP11-290F5.1	ENSG00000249096	0.772891
HSH2D	ENSG00000196684	0.760865		GAB3	ENSG00000160219	0.772274
CDX1	ENSG00000113722	0.760711		PTPN6	ENSG00000111679	0.771867
PPP1R16B	ENSG00000101445	0.760575		RP11-1094M14.8	ENSG00000267369	0.771621
CTA-384D8.35	ENSG00000272666	0.760336		IL15	ENSG00000164136	0.771615
PSME1	ENSG00000092010	0.759952		RP11-689B22.2	ENSG00000257221	0.77151
RP11-6F2.5	ENSG00000241544	0.759938		KCNN1	ENSG00000105642	0.771446
TLR10	ENSG00000174123	0.759673		RP11-265P11.2	ENSG00000235304	0.771037
TRAF1	ENSG00000056558	0.759635		SH2D1A	ENSG00000183918	0.770806
RP13-580F15.2	ENSG00000262823	0.759619		NR1H3	ENSG00000025434	0.770389
ITK	ENSG00000113263	0.759583		SSTR3	ENSG00000183473	0.769209
RP4-753P9.3	ENSG00000240143	0.759579		SP100	ENSG00000067066	0.768902
JAK2	ENSG00000096968	0.759119		CXCR6	ENSG00000172215	0.768614
RASGRP1	ENSG00000172575	0.75849		IL21-AS1	ENSG00000227145	0.7685
RP11-327F22.2	ENSG00000261644	0.758268		EVI2B	ENSG00000185862	0.767776
IL9R	ENSG00000124334	0.758204		STK17A	ENSG00000164543	0.767015
FASLG	ENSG00000117560	0.758181		TSHR	ENSG00000165409	0.766495
KIR2DL3	ENSG00000243772	0.758145		CDC42SE2	ENSG00000158985	0.766478
IL2RG	ENSG00000147168	0.757588		PYHIN1	ENSG00000163564	0.766325
ARHGAP15	ENSG00000075884	0.757076		NFE2L3	ENSG00000050344	0.766311
SCT	ENSG00000070031	0.756959		RP11-493L12.6	ENSG00000258116	0.766137
HLA-H	ENSG00000206341	0.756733		RP11-452D12.1	ENSG00000261208	0.765873
CD7	ENSG00000173762	0.756536		PARP15	ENSG00000173200	0.765749
ITGAL	ENSG00000005844	0.755831		IL21	ENSG00000138684	0.765662
OR7E94P	ENSG00000249646	0.755469		LRRC66	ENSG00000188993	0.765336
TESPA1	ENSG00000135426	0.755254		TRBV5-3	ENSG00000211715	0.765238
IGHEP2	ENSG00000254017	0.754738		KYNU	ENSG00000115919	0.76485
IGHG3	ENSG00000211897	0.754576		VAV1	ENSG00000141968	0.764818
TLR9	ENSG00000173366	0.754328		B2M	ENSG00000166710	0.764756
OR4C6	ENSG00000181903	0.753903		PLGLB2	ENSG00000125551	0.764042
IL2	ENSG00000109471	0.753784		APOBEC3H	ENSG00000100298	0.763344
ARHGAP30	ENSG00000186517	0.753378		TYMP	ENSG00000025708	0.763134
AL358813.1	ENSG00000197844	0.753306		TMC8	ENSG00000167895	0.763107
RP11-39K24.7	ENSG00000236567	0.750984		ARHGAP30	ENSG00000186517	0.763054
RP11-439L18.1	ENSG00000232618	0.750789		AC009133.17	ENSG00000260719	0.7629
MIXL1	ENSG00000185155	0.750723		SLFN12L	ENSG00000205045	0.761576
HLA-F	ENSG00000204642	0.75054		SLAMF8	ENSG00000158714	0.761327
NLRC3	ENSG00000167984	0.750471		KCNK10	ENSG00000100433	0.761055
RP4-728D4.2	ENSG00000239636	0.750451		TRAV23DV6	ENSG00000211803	0.760638
HNRNPA1P21	ENSG00000228168	0.750297		SFMBT2	ENSG00000198879	0.760488
CD79A	ENSG00000105369	0.749755		OCM	ENSG00000122543	0.760426
SASH3	ENSG00000122122	0.749726		GPR114	ENSG00000159618	0.760377
MCOLN2	ENSG00000153898	0.748746		IDO1	ENSG00000131203	0.760117
RP3-333A15.2	ENSG00000269933	0.748626		ELMO1	ENSG00000155849	0.760032
TRGC2	ENSG00000227191	0.748395		EXOC3L4	ENSG00000205436	0.759656
GAB3	ENSG00000160219	0.747606		TRAT1	ENSG00000163519	0.759517
MTND4P26	ENSG00000234065	0.74725		AC092653.5	ENSG00000204872	0.759441
RP11-689B22.2	ENSG00000257221	0.747188		TESPA1	ENSG00000135426	0.75943
TRAV22	ENSG00000211802	0.747078		TBX19	ENSG00000143178	0.759409
C4orf45	ENSG00000164123	0.746905		COL4A4	ENSG00000081052	0.759253
KCNK17	ENSG00000124780	0.746885		P2RY10	ENSG00000078589	0.758655
TRIM22	ENSG00000132274	0.746572		RPL4P1	ENSG00000240954	0.758291
BZRAP1-AS1	ENSG00000265148	0.746425		GPR174	ENSG00000147138	0.758083
NFKBIZ	ENSG00000144802	0.746397		SASH3	ENSG00000122122	0.758006
XCR1	ENSG00000173578	0.745704		HLA-F	ENSG00000204642	0.757841
SOCS1	ENSG00000185338	0.745688		PARVG	ENSG00000138964	0.75761
HCG4P5	ENSG00000227766	0.745613		HLA-DPA1	ENSG00000231389	0.757606
AC006129.2	ENSG00000268027	0.745422		CCND2	ENSG00000118971	0.757473
GPR68	ENSG00000119714	0.745291		CD5	ENSG00000110448	0.757451
IMPDH1P10	ENSG00000232133	0.744854		CXCR3	ENSG00000186810	0.757242
TRAT1	ENSG00000163519	0.74453		GBP1	ENSG00000117228	0.757055
LY9	ENSG00000122224	0.744351		SELL	ENSG00000188404	0.757004
NUAK2	ENSG00000163545	0.743651		CLEC4E	ENSG00000166523	0.756977
SPNS3	ENSG00000182557	0.743588		AC004906.3	ENSG00000237286	0.756144
RP11-209M4.1	ENSG00000267253	0.743534		TRAC	ENSG00000229164	0.755801
LINC00544	ENSG00000122043	0.743461		CD38	ENSG00000004468	0.755788
HCG4P11	ENSG00000225864	0.743456		CD80	ENSG00000121594	0.755488
TRBC2	ENSG00000211772	0.742203		TRBV19	ENSG00000211746	0.75534
PTPN6	ENSG00000111679	0.741831		TRIM64EP	ENSG00000223709	0.755244
LIME1	ENSG00000203896	0.741683		INPP5D	ENSG00000168918	0.754899
RP5-1028K7.2	ENSG00000266088	0.741127		AL592284.1	ENSG00000231360	0.754882
BEST3	ENSG00000127325	0.740922		LRMP	ENSG00000118308	0.754563
U91328.20	ENSG00000272065	0.740558		SH2D1B	ENSG00000198574	0.754494
PDCD1LG2	ENSG00000197646	0.740545		C11orf21	ENSG00000110665	0.754229
NCR1	ENSG00000189430	0.740305		VWA5B1	ENSG00000158816	0.753728
NUGGC	ENSG00000189233	0.740086		ITGB7	ENSG00000139626	0.753478
AC007278.3	ENSG00000234389	0.739752		PRNP	ENSG00000171867	0.753138
RP11-376N17.4	ENSG00000249237	0.739579		PTPRC	ENSG00000081237	0.752824
DBH-AS1	ENSG00000225756	0.739253		IL12RB1	ENSG00000096996	0.752704
ICAM3	ENSG00000076662	0.739103		TRAV1-1	ENSG00000255569	0.752547
TRAV25	ENSG00000211806	0.73865		IL15RA	ENSG00000134470	0.751908
RP11-30P6.6	ENSG00000234155	0.738379		AIPL1	ENSG00000129221	0.751725
RP11-98D18.16	ENSG00000268288	0.738256		IL2	ENSG00000109471	0.751556
TRAC	ENSG00000229164	0.738137		SPIB	ENSG00000269404	0.75149
CTLA4	ENSG00000163599	0.737848		LY75	ENSG00000054219	0.75067
RP3-477M7.5	ENSG00000232208	0.737822		AMPD1	ENSG00000116748	0.7506
CTA-384D8.34	ENSG00000273272	0.737767		AC013264.2	ENSG00000231621	0.750452
RP4-583P15.14	ENSG00000273047	0.737717		CD27	ENSG00000139193	0.750012
RP11-367G6.3	ENSG00000272053	0.737404		IGJ	ENSG00000132465	0.749987
TFEC	ENSG00000105967	0.737316		AC008964.1	ENSG00000269215	0.749869
KBTBD8	ENSG00000163376	0.737293		AKNA	ENSG00000106948	0.749828
SLC2A6	ENSG00000160326	0.737154		ZNF80	ENSG00000174255	0.749324
XCL1	ENSG00000143184	0.737067		TAGAP	ENSG00000164691	0.749298
NCR3	ENSG00000204475	0.737012		GIMAP5	ENSG00000196329	0.749231
MIAT	ENSG00000225783	0.736985		JAK3	ENSG00000105639	0.749138
RASAL3	ENSG00000105122	0.736542		KLRC2	ENSG00000205809	0.749002
FCRL4	ENSG00000163518	0.735981		AC145676.2	ENSG00000249852	0.748754
SPOCK2	ENSG00000107742	0.735709		HSH2D	ENSG00000196684	0.748752
AC078883.3	ENSG00000232788	0.735644		CLNK	ENSG00000109684	0.748643
CSF2RB	ENSG00000100368	0.735215		C16orf54	ENSG00000185905	0.748478
HSF5	ENSG00000176160	0.735114		ERMN	ENSG00000136541	0.748347
SLAMF6	ENSG00000162739	0.735083		LAT	ENSG00000213658	0.748196
UBD	ENSG00000213886	0.734945		JAKMIP1	ENSG00000152969	0.747754
TRBV7-6	ENSG00000211727	0.734908		TRAV12-3	ENSG00000211794	0.747454
SNX29P2	ENSG00000271699	0.734712		IGHM	ENSG00000211899	0.747427
DHX58	ENSG00000108771	0.734637		CCR5	ENSG00000160791	0.747392
XAF1	ENSG00000132530	0.734621		TMEM244	ENSG00000203756	0.747313
SIT1	ENSG00000137078	0.734539		HLA-DRB1	ENSG00000196126	0.747136
RP11-297B17.3	ENSG00000250850	0.73448		CD48	ENSG00000117091	0.747072
RP11-297C4.1	ENSG00000261332	0.734464		FAM159A	ENSG00000182183	0.746773
CCL1	ENSG00000108702	0.734288		TRBV28	ENSG00000211753	0.746756
GPR114	ENSG00000159618	0.73405		CD3G	ENSG00000160654	0.746391
TRAV2	ENSG00000211776	0.734028		KLHDC7B	ENSG00000130487	0.746085
TRBV6-5	ENSG00000211721	0.733631		SAMD9L	ENSG00000177409	0.745515
KCNMB1	ENSG00000145936	0.73356		SPN	ENSG00000197471	0.745058
KCNN3	ENSG00000143603	0.732837		KCNA3	ENSG00000177272	0.744964
HMHA1	ENSG00000180448	0.732831		CD74	ENSG00000019582	0.744904
PPIAL4A	ENSG00000255963	0.732744		C5orf56	ENSG00000197536	0.744827
BATF	ENSG00000156127	0.732733		IL2RB	ENSG00000100385	0.744683
PSTPIP1	ENSG00000140368	0.732731		RP11-1149O23.4	ENSG00000250714	0.744257
SP100	ENSG00000067066	0.732516		RP11-426C22.6	ENSG00000260953	0.74365
ZAP70	ENSG00000115085	0.731866		IRAK2	ENSG00000134070	0.743515
ZNF831	ENSG00000124203	0.731739		PTHLH	ENSG00000087494	0.743219
CD38	ENSG00000004468	0.731452		ZNF215	ENSG00000149054	0.743117
TRANK1	ENSG00000168016	0.731305		HLA-DOA	ENSG00000204252	0.743091
CD40	ENSG00000101017	0.731176		IGHV3-64	ENSG00000223648	0.743015
KLRC4-KLRK1	ENSG00000255819	0.730988		GIMAP7	ENSG00000179144	0.742933
ITGB7	ENSG00000139626	0.730936		RP11-316P17.2	ENSG00000237372	0.742669
RASSF5	ENSG00000136653	0.730899		SCIMP	ENSG00000161929	0.742014
RP11-94L15.2	ENSG00000264198	0.730893		ZNF154	ENSG00000179909	0.741984
RS1	ENSG00000102104	0.730802		FCRL5	ENSG00000143297	0.741979
DMRTC1	ENSG00000159123	0.730078		CCNI2	ENSG00000205089	0.740715
RP11-1094H24.4	ENSG00000246640	0.729895		XCL2	ENSG00000143185	0.740713
P2RY11	ENSG00000244165	0.728475		IKZF1	ENSG00000185811	0.740674
SELL	ENSG00000188404	0.728465		NUCB2	ENSG00000070081	0.740523
PTGES3P1	ENSG00000234518	0.727965		APOBEC3G	ENSG00000239713	0.740513
IGKV1OR2-108	ENSG00000231292	0.727893		ARID5A	ENSG00000196843	0.740426
TRAV12-1	ENSG00000211785	0.72785		AC016734.2	ENSG00000228305	0.739729
CXCL13	ENSG00000156234	0.727642		RP11-289I10.2	ENSG00000223612	0.739644
SEPT1	ENSG00000180096	0.72733		POU1F1	ENSG00000064835	0.739415
PNOC	ENSG00000168081	0.727239		RP11-542M13.3	ENSG00000268804	0.739246
ODF3B	ENSG00000177989	0.726747		PRDM1	ENSG00000057657	0.739231
KCNK10	ENSG00000100433	0.726565		SLAMF7	ENSG00000026751	0.738839
RP11-160H22.5	ENSG00000227373	0.726472		OTOF	ENSG00000115155	0.738238
IL4R	ENSG00000077238	0.72624		IGHV3-43	ENSG00000232216	0.738149
CD83	ENSG00000112149	0.726177		TRIM21	ENSG00000132109	0.738072
TRGV3	ENSG00000211699	0.725347		LIME1	ENSG00000203896	0.737706
KIR2DL1	ENSG00000125498	0.72528		FUT8	ENSG00000033170	0.737585
AC009299.3	ENSG00000227403	0.724916		TRIM34	ENSG00000258659	0.737344
TRAV10	ENSG00000211784	0.724834		RP11-1081M5.2	ENSG00000260484	0.736841
CXCL11	ENSG00000169248	0.724739		IGKV2-24	ENSG00000241294	0.73677
SLC35F3	ENSG00000183780	0.724482		SEL1L3	ENSG00000091490	0.736333
CLEC7A	ENSG00000172243	0.724303		SPATA32	ENSG00000184361	0.736169
NFKB2	ENSG00000077150	0.7242		TRAPPC3L	ENSG00000173626	0.736027
AIM2	ENSG00000163568	0.723858		FASLG	ENSG00000117560	0.736024
GZMM	ENSG00000197540	0.723391		RILPL2	ENSG00000150977	0.736008
CD80	ENSG00000121594	0.723152		SQRDL	ENSG00000137767	0.73585
MAP4K1	ENSG00000104814	0.723065		CIITA	ENSG00000179583	0.735628
GPR18	ENSG00000125245	0.722795		AC078883.3	ENSG00000232788	0.73556
RP11-254B13.4	ENSG00000234040	0.722298		ARHGEF3	ENSG00000163947	0.735139
FAM115D	ENSG00000159860	0.722249		KIR3DL2	ENSG00000217792	0.735099
RP11-480C16.1	ENSG00000272563	0.721865		FCGR1B	ENSG00000198019	0.734963
RNF213	ENSG00000173821	0.721195		FNDC9	ENSG00000172568	0.73478
IFNG-AS1	ENSG00000255733	0.720799		NCOA7	ENSG00000111912	0.734745
RLTPR	ENSG00000159753	0.72073		KBTBD8	ENSG00000163376	0.733734
TNFRSF18	ENSG00000186891	0.720105		GBP5	ENSG00000154451	0.733468
AC013444.1	ENSG00000229781	0.719847		CCL4	ENSG00000129277	0.732942
MBNL1	ENSG00000152601	0.719773		AC096579.13	ENSG00000240040	0.732326
WNT10A	ENSG00000135925	0.719641		CTC-378H22.2	ENSG00000259436	0.732211
TNFSF10	ENSG00000121858	0.719513		CTD-2358C21.4	ENSG00000261731	0.732122
TNFRSF17	ENSG00000048462	0.719227		MCL1	ENSG00000143384	0.732036
EPSTI1	ENSG00000133106	0.718859		RFX5	ENSG00000143390	0.732031
TMSB4XP4	ENSG00000223551	0.718713		CD7	ENSG00000173762	0.731872
CRB2	ENSG00000148204	0.71841		KRT86	ENSG00000170442	0.731813
CTC-436K13.5	ENSG00000253792	0.718301		RP11-597A11.1	ENSG00000258027	0.731632
TRAV6	ENSG00000211780	0.718269		IGHEP2	ENSG00000254017	0.731227
XXbac-BPG32J3.20	ENSG00000204422	0.718151		FCGR1C	ENSG00000253193	0.730947
RP11-259F16.3	ENSG00000233163	0.718043		LINC01138	ENSG00000215863	0.730746
STYK1	ENSG00000060140	0.717988		GP1BA	ENSG00000185245	0.730264
RP11-1012A1.4	ENSG00000258466	0.717968		RP11-527D7.1	ENSG00000225554	0.730181
PFN3	ENSG00000196570	0.717712		BZRAP1-AS1	ENSG00000265148	0.729344
RP11-198M15.1	ENSG00000215284	0.717581		EPSTI1	ENSG00000133106	0.729331
RP11-304F15.5	ENSG00000249176	0.717549		CLEC17A	ENSG00000187912	0.72923
RP11-384P7.5	ENSG00000227301	0.717379		RP5-899E9.1	ENSG00000273341	0.729226
AIFM1P1	ENSG00000225509	0.717291		FAM209B	ENSG00000213714	0.729166
NF1P4	ENSG00000257990	0.717241		ZNF831	ENSG00000124203	0.729142
MMP25	ENSG00000008516	0.716545		SAMSN1	ENSG00000155307	0.728863
PIK3CG	ENSG00000105851	0.715682		IPCEF1	ENSG00000074706	0.728604
ARHGAP9	ENSG00000123329	0.715568		HLA-DQB1	ENSG00000179344	0.728593
RP11-713N11.4	ENSG00000258449	0.715322		TRAV4	ENSG00000211778	0.72856
IL12RB1	ENSG00000096996	0.715042		SLFN12	ENSG00000172123	0.728456
WDFY4	ENSG00000128815	0.714997		PSTPIP1	ENSG00000140368	0.728317
TRBV19	ENSG00000211746	0.714877		SPNS3	ENSG00000182557	0.728291
CD47	ENSG00000196776	0.71474		EDIL3	ENSG00000164176	0.728197
U91328.21	ENSG00000272558	0.714638		ZBED2	ENSG00000177494	0.728161
PACSIN1	ENSG00000124507	0.714365		KLRK1	ENSG00000213809	0.728147
LPAR5	ENSG00000184574	0.714277		RP11-264B17.5	ENSG00000261552	0.72797
PARP12	ENSG00000059378	0.71421		SMCO4	ENSG00000166002	0.727771
PTPRCAP	ENSG00000213402	0.714074		OR4C6	ENSG00000181903	0.727747
TSPAN32	ENSG00000064201	0.713977		GBP2	ENSG00000162645	0.727747
IL17RA	ENSG00000177663	0.713863		C1orf200	ENSG00000179840	0.727669
CTD-2547L24.4	ENSG00000260810	0.71368		C1orf204	ENSG00000188004	0.727627
GPR174	ENSG00000147138	0.713592		RNU12	ENSG00000270022	0.727133
CD8BP	ENSG00000254126	0.713355		TRAV22	ENSG00000211802	0.727028
AC092653.5	ENSG00000204872	0.713209		CYSLTR1	ENSG00000173198	0.726991
HLA-B	ENSG00000234745	0.712917		PRKCDBP	ENSG00000170955	0.726779
RP3-393E18.1	ENSG00000216480	0.712261		IRF1	ENSG00000125347	0.726191
BTG2	ENSG00000159388	0.712228		FLVCR2	ENSG00000119686	0.725914
RP11-106A1.3	ENSG00000229057	0.712174		RP11-1149O23.3	ENSG00000246582	0.725842
PARP9	ENSG00000138496	0.711702		RP11-98D18.16	ENSG00000268288	0.725723
AC116366.6	ENSG00000234290	0.711649		HLA-DQA1	ENSG00000196735	0.725648
APOL3	ENSG00000128284	0.711614		KIF19	ENSG00000196169	0.725492
CLEC17A	ENSG00000187912	0.711244		RP4-647J21.1	ENSG00000260997	0.725289
RAC2	ENSG00000128340	0.710991		DOCK8	ENSG00000107099	0.725287
TRDV2	ENSG00000211821	0.710986		RP11-1149O23.1	ENSG00000243265	0.724887
RP11-445H22.3	ENSG00000132832	0.710472		STYK1	ENSG00000060140	0.724737
TRAV8-2	ENSG00000211786	0.710365		CSF2	ENSG00000164400	0.724699
KRT18P22	ENSG00000218153	0.71019		IGLV3-12	ENSG00000211667	0.724468
TBC1D10C	ENSG00000175463	0.710144		RP11-763E3.1	ENSG00000262052	0.724459
CALCR	ENSG00000004948	0.709954		SLC35F3	ENSG00000183780	0.723361
TRBV2	ENSG00000226660	0.70958		PRKCQ-AS1	ENSG00000237943	0.723066
CCDC69	ENSG00000198624	0.709403		TRAV17	ENSG00000211797	0.722713
CD3E	ENSG00000198851	0.709315		RP11-538I12.2	ENSG00000261063	0.722586
KLRC4	ENSG00000183542	0.709118		PLA2G2D	ENSG00000117215	0.722539
DAZL	ENSG00000092345	0.709116		HLA-A	ENSG00000206503	0.722483
RP11-655C2.3	ENSG00000255299	0.708964		RP11-1399P15.1	ENSG00000273445	0.722414
ZNF80	ENSG00000174255	0.708831		APOBEC3D	ENSG00000243811	0.722331
SPCS3	ENSG00000129128	0.708823		RP11-1094M14.9	ENSG00000267046	0.722126
KIR3DL1	ENSG00000167633	0.708619		CMAHP	ENSG00000168405	0.721512
IGJ	ENSG00000132465	0.708458		RP11-277L2.3	ENSG00000233368	0.721449
P2RY13	ENSG00000181631	0.708059		RP11-147L13.8	ENSG00000267731	0.721398
PDZD3	ENSG00000172367	0.708039		SEMA4A	ENSG00000196189	0.721325
TRBV6-1	ENSG00000211706	0.707395		FAM105A	ENSG00000145569	0.721311
AC011515.2	ENSG00000225370	0.707262		AC093818.1	ENSG00000225205	0.720628
PRKCQ-AS1	ENSG00000237943	0.707138		PARP9	ENSG00000138496	0.72047
RP11-555K12.1	ENSG00000243417	0.707025		MIR1587	ENSG00000261435	0.720362
CCNI2	ENSG00000205089	0.706948		IGKV3-20	ENSG00000239951	0.720087
RP11-960L18.1	ENSG00000261218	0.706743		C1RL-AS1	ENSG00000205885	0.719599
IRF1	ENSG00000125347	0.706532		PLCL2	ENSG00000154822	0.719416
TREML2	ENSG00000112195	0.706361		C7orf57	ENSG00000164746	0.719083
SEL1L3	ENSG00000091490	0.706174		KLRC3	ENSG00000205810	0.719042
OR52N4	ENSG00000181074	0.705865		RAB37	ENSG00000172794	0.718933
IGLV2-8	ENSG00000211671	0.705808		FCRL3	ENSG00000160856	0.718497
TNFSF11	ENSG00000120659	0.705447		CTD-2509G16.5	ENSG00000258760	0.718432
CMAHP	ENSG00000168405	0.705259		SFTPB	ENSG00000168878	0.718076
PSMB10	ENSG00000205220	0.705008		FDPSP3	ENSG00000258872	0.717889
RP11-455F5.5	ENSG00000261416	0.704853		IMPG2	ENSG00000081148	0.717804
PSTPIP2	ENSG00000152229	0.704701		TRGV9	ENSG00000211695	0.717794
TIFA	ENSG00000145365	0.704665		HLA-H	ENSG00000206341	0.717682
RP11-417E7.1	ENSG00000223485	0.704626		MGC4294	ENSG00000268941	0.717528
PLGLB2	ENSG00000125551	0.704056		PSME2	ENSG00000100911	0.717481
AKAP5	ENSG00000179841	0.703868		PNOC	ENSG00000168081	0.717463
RP11-73K9.3	ENSG00000272567	0.703727		SLC2A6	ENSG00000160326	0.717389
AC104024.1	ENSG00000230709	0.703709		TNFRSF10A	ENSG00000104689	0.717024
C12orf75	ENSG00000235162	0.703663		PLCB2	ENSG00000137841	0.716862
MIR155HG	ENSG00000234883	0.703637		TXK	ENSG00000074966	0.716603
RP11-439A17.9	ENSG00000233029	0.703539		RNF166	ENSG00000158717	0.716529
CLEC4A	ENSG00000111729	0.703481		IFNG	ENSG00000111537	0.716431
RP11-479O17.10	ENSG00000273372	0.703412		ABCC3	ENSG00000108846	0.716153
AC096579.7	ENSG00000231486	0.703376		LAX1	ENSG00000122188	0.716136
DERL3	ENSG00000099958	0.703357		RP4-583P15.14	ENSG00000273047	0.716067
MSX2P1	ENSG00000229590	0.703023		TRBV6-5	ENSG00000211721	0.71596
IGLC1	ENSG00000211675	0.702978		RP11-18H21.3	ENSG00000251377	0.715398
SLFN12L	ENSG00000205045	0.702902		PSMB10	ENSG00000205220	0.715331
BHLHE40-AS1	ENSG00000235831	0.702766		RAET1K	ENSG00000218358	0.715219
P2RX1	ENSG00000108405	0.702559		RP11-417N10.3	ENSG00000262140	0.715193
DEF6	ENSG00000023892	0.7025		RIMBP3C	ENSG00000183246	0.715124
TRGV1	ENSG00000211701	0.702225		IFNG-AS1	ENSG00000255733	0.714934
LAG3	ENSG00000089692	0.702077		RIMBP3B	ENSG00000196934	0.714926
SLC38A5	ENSG00000017483	0.701709		RP4-673D20.4	ENSG00000234282	0.714788
HLA-DRA	ENSG00000204287	0.70144		SYP	ENSG00000102003	0.714639
IFI27	ENSG00000165949	0.701437		CHST4	ENSG00000140835	0.714397
AC004637.1	ENSG00000267304	0.701262		IGHG3	ENSG00000211897	0.713992
LCP1	ENSG00000136167	0.700828		HCP5	ENSG00000206337	0.713197
PSME2	ENSG00000100911	0.700286		TRAV12-1	ENSG00000211785	0.713196
ARNTL2	ENSG00000029153	0.700172		CD37	ENSG00000104894	0.713128
RP11-539L10.2	ENSG00000246526	0.700142		SERPING1	ENSG00000149131	0.713011
FAM115C	ENSG00000170379	0.699878		SHD	ENSG00000105251	0.71294
INPP5D	ENSG00000168918	0.699843		RP11-624C23.1	ENSG00000253535	0.712752
DUSP26	ENSG00000133878	0.699797		TSPAN32	ENSG00000064201	0.712747
LAIR2	ENSG00000167618	0.69964		RP11-555K12.1	ENSG00000243417	0.712716
RFTN1	ENSG00000131378	0.699437		TRGC2	ENSG00000227191	0.712466
LRRK1	ENSG00000154237	0.699347		RASSF4	ENSG00000107551	0.712217
APOBEC3G	ENSG00000239713	0.69929		VCAM1	ENSG00000162692	0.71214
GPR33	ENSG00000214943	0.698996		SLC7A7	ENSG00000155465	0.712095
BIN2	ENSG00000110934	0.698991		TFEB	ENSG00000112561	0.712092
VOPP1	ENSG00000154978	0.698888		PDCD1	ENSG00000188389	0.711954
RP11-565N2.2	ENSG00000259815	0.698855		ERAP1	ENSG00000164307	0.711705
CTD-2358C21.4	ENSG00000261731	0.698807		PLEKHS1	ENSG00000148735	0.711466
RP11-456O19.4	ENSG00000267712	0.698795		HLA-DMA	ENSG00000204257	0.711296
HHLA2	ENSG00000114455	0.698523		MTND4P26	ENSG00000234065	0.710953
FGD3	ENSG00000127084	0.698447		RP11-539L10.2	ENSG00000246526	0.710928
RP11-327F22.4	ENSG00000260616	0.698099		ANXA2R	ENSG00000177721	0.710838
IGHV4-59	ENSG00000224373	0.697445		NEK10	ENSG00000163491	0.710785
TOX2	ENSG00000124191	0.697399		TRAV14DV4	ENSG00000211792	0.710778
FAM26F	ENSG00000188820	0.697254		S100A6	ENSG00000197956	0.710696
FLT3LG	ENSG00000090554	0.69718		NFKB2	ENSG00000077150	0.710591
CTC-436K13.1	ENSG00000253673	0.697086		CTD-2260A17.1	ENSG00000248734	0.71029
HSPD1P10	ENSG00000216990	0.696968		RP11-94L15.2	ENSG00000264198	0.71024
VDAC1P2	ENSG00000213856	0.696924		C12orf75	ENSG00000235162	0.709979
RP13-444H2.1	ENSG00000271564	0.696922		RP11-804F13.2	ENSG00000257645	0.709857
LINC00305	ENSG00000179676	0.696907		GIMAP1	ENSG00000213203	0.709256
RP11-164O23.7	ENSG00000243636	0.696863		KCNC3	ENSG00000131398	0.709249
ZNF683	ENSG00000176083	0.696763		MFNG	ENSG00000100060	0.709201
RP11-846F4.11	ENSG00000264970	0.696731		AFAP1-AS1	ENSG00000272620	0.70912
HLA-C	ENSG00000204525	0.696121		FAM115C	ENSG00000170379	0.709024
RP11-426C22.6	ENSG00000260953	0.696102		UBE2L6	ENSG00000156587	0.70892
VAV1	ENSG00000141968	0.69587		RP11-17A1.3	ENSG00000246225	0.708869
RIMBP3B	ENSG00000196934	0.69568		AF165138.7	ENSG00000243440	0.708787
SSTR2	ENSG00000180616	0.695546		RP11-483P21.2	ENSG00000260228	0.708767
IGKV3D-20	ENSG00000211625	0.69544		IGKC	ENSG00000211592	0.708607
ALPK2	ENSG00000198796	0.695296		SEMA3B	ENSG00000012171	0.708358
CXorf21	ENSG00000120280	0.694993		CXCR2P1	ENSG00000229754	0.708165
CFLAR	ENSG00000003402	0.694789		RP4-753P9.3	ENSG00000240143	0.70804
IFNG	ENSG00000111537	0.694696		RP11-300J18.2	ENSG00000258407	0.708034
SLC12A3	ENSG00000070915	0.694677		RP11-439E19.6	ENSG00000228879	0.707785
CCDC88C	ENSG00000015133	0.694664		CTD-2020K17.3	ENSG00000233175	0.707325
SLC10A2	ENSG00000125255	0.694363		KIF5A	ENSG00000155980	0.707266
TRAV29DV5	ENSG00000211810	0.693686		CTD-2521M24.5	ENSG00000269720	0.706949
RNU2-17P	ENSG00000222222	0.693275		BHLHE40-AS1	ENSG00000235831	0.706813
SERPINI2	ENSG00000114204	0.692862		HLA-DPB2	ENSG00000224557	0.706797
AC022816.2	ENSG00000230647	0.692302		FDCSP	ENSG00000181617	0.706661
IL15	ENSG00000164136	0.691931		ITGB8	ENSG00000105855	0.706483
KLRB1	ENSG00000111796	0.691909		BATF2	ENSG00000168062	0.70647
BMX	ENSG00000102010	0.691484		SIRPG	ENSG00000089012	0.706399
AC064834.2	ENSG00000223466	0.691216		RP11-308N19.4	ENSG00000234229	0.706213
TSPAN33	ENSG00000158457	0.690877		DYNLT3	ENSG00000165169	0.706131
IGKV1D-39	ENSG00000251546	0.690692		IGHV5-51	ENSG00000211966	0.705958
MOBP	ENSG00000168314	0.690609		CLEC7A	ENSG00000172243	0.705861
RP11-686D22.10	ENSG00000267554	0.690356		AC007386.2	ENSG00000237638	0.705731
KLRK1	ENSG00000213809	0.690078		RP4-779E11.3	ENSG00000230176	0.704894
KIR3DL2	ENSG00000240403	0.689973		IFIH1	ENSG00000115267	0.704889
PRKD2	ENSG00000105287	0.689821		ARL4C	ENSG00000188042	0.704431
NR4A2	ENSG00000153234	0.689772		LAIR2	ENSG00000167618	0.704291
IGKV1-39	ENSG00000242371	0.689699		IRGC	ENSG00000124449	0.703934
ACY3	ENSG00000132744	0.689189		TRAV8-2	ENSG00000211786	0.703828
KIF5A	ENSG00000155980	0.688895		RP11-344P13.6	ENSG00000272583	0.703712
APOBEC3D	ENSG00000243811	0.688843		TRAF1	ENSG00000056558	0.703539
EVI2B	ENSG00000185862	0.688652		RWDD2A	ENSG00000013392	0.703495
IGHG2	ENSG00000211893	0.688641		TRAV26-2	ENSG00000211812	0.703331
SH2D3C	ENSG00000095370	0.688309		BTG2	ENSG00000159388	0.70306
RP11-417N10.3	ENSG00000262140	0.688182		LAP3	ENSG00000002549	0.702997
SLN	ENSG00000170290	0.688144		CC2D2B	ENSG00000188649	0.702965
DDHD1	ENSG00000100523	0.687866		MAP2K4P1	ENSG00000269904	0.702958
CRIP1	ENSG00000257341	0.687786		VN1R82P	ENSG00000268995	0.702773
POU2F2	ENSG00000028277	0.68768		CST3	ENSG00000101439	0.702666
OCIAD2	ENSG00000145247	0.687586		CFLAR	ENSG00000003402	0.702666
RP11-367J7.3	ENSG00000227217	0.687477		FXYD2	ENSG00000137731	0.702632
HNF1B	ENSG00000108753	0.6874		SELPLG	ENSG00000110876	0.702576
GP1BA	ENSG00000185245	0.687234		CCL25	ENSG00000131142	0.702555
KRT86	ENSG00000170442	0.687146		DOK1	ENSG00000115325	0.702272
RP11-47I22.1	ENSG00000258926	0.687062		POPDC2	ENSG00000121577	0.70195
RP11-264B17.5	ENSG00000261552	0.687005		RP11-143K11.1	ENSG00000260248	0.701869
CCL4	ENSG00000129277	0.686513		RUFY4	ENSG00000188282	0.701837
IL3RA	ENSG00000185291	0.686039		TRAV3	ENSG00000211777	0.701823
CD274	ENSG00000120217	0.685984		DUSP2	ENSG00000158050	0.701269
HID1	ENSG00000167861	0.685887		RP11-415F23.2	ENSG00000271964	0.701107
RXFP1	ENSG00000171509	0.685692		RP11-102L12.2	ENSG00000259326	0.701101
CEP128	ENSG00000100629	0.685677		LRRC37A4P	ENSG00000214425	0.701048
IGKC	ENSG00000211592	0.685674		PROC	ENSG00000115718	0.701015
FCRL5	ENSG00000143297	0.685662		RELB	ENSG00000104856	0.700978
ADORA2A	ENSG00000128271	0.685398		RP11-571M6.8	ENSG00000257499	0.70049
IGHV4-61	ENSG00000211970	0.685187		MRPS31P2	ENSG00000232894	0.700443
CRIP1	ENSG00000213145	0.68455		AC010878.3	ENSG00000225402	0.700311
TNFRSF10A	ENSG00000104689	0.684427		CD274	ENSG00000120217	0.700231
ZNF267	ENSG00000185947	0.684377		CTD-2370N5.3	ENSG00000265118	0.700088
CCR6	ENSG00000112486	0.683964		RBMXP2	ENSG00000215210	0.69936
RP11-1094M14.8	ENSG00000267369	0.683817		RFTN1	ENSG00000131378	0.699359
IL17F	ENSG00000112116	0.683551		RP6-91H8.3	ENSG00000269927	0.698863
SLFN5	ENSG00000166750	0.683071		NCEH1	ENSG00000144959	0.698331
AMICA1	ENSG00000160593	0.682882		MLKL	ENSG00000168404	0.697942
CAMK1D	ENSG00000183049	0.682767		NKG7	ENSG00000105374	0.697313
IL10RA	ENSG00000110324	0.68271		RP11-307O13.1	ENSG00000261728	0.697259
TRGV10	ENSG00000211694	0.682697		EIF4E3	ENSG00000163412	0.69721
PRF1	ENSG00000180644	0.682623		DUSP26	ENSG00000133878	0.697179
SIM1	ENSG00000112246	0.68243		GZMK	ENSG00000113088	0.697102
APOBEC3H	ENSG00000100298	0.682361		CNR2	ENSG00000188822	0.697078
CD8B	ENSG00000172116	0.682092		CLEC4A	ENSG00000111729	0.696787
TRAV39	ENSG00000211818	0.682084		IGHV3-13	ENSG00000211942	0.696636
RP11-311F12.1	ENSG00000262681	0.682031		RP6-206I17.1	ENSG00000223804	0.696565
RP11-415F23.2	ENSG00000271964	0.682017		RP11-403I13.8	ENSG00000235999	0.696171
TUBB8P2	ENSG00000218896	0.681842		GFI1	ENSG00000162676	0.696094
AP001058.3	ENSG00000232698	0.681459		IGLV3-25	ENSG00000211659	0.695804
CRLF3	ENSG00000176390	0.681347		PTGER4	ENSG00000171522	0.695798
CASS4	ENSG00000087589	0.681324		KIAA1407	ENSG00000163617	0.695797
RP11-324O2.3	ENSG00000232934	0.681154		PSME1	ENSG00000092010	0.695624
PCLO	ENSG00000186472	0.681012		AC078883.4	ENSG00000226963	0.695373
TRAV13-2	ENSG00000211791	0.680943		MCTP2	ENSG00000140563	0.695367
JAK3	ENSG00000105639	0.680698		OR7E94P	ENSG00000249646	0.695228
NKG7	ENSG00000105374	0.680478		FUT7	ENSG00000180549	0.695183
TMEM238	ENSG00000233493	0.680366		FGD2	ENSG00000146192	0.695136
RP11-527N22.2	ENSG00000253746	0.679834		UGT2B17	ENSG00000197888	0.69513
RP11-18H21.3	ENSG00000251377	0.679791		ZNF101	ENSG00000181896	0.695022
MB21D1	ENSG00000164430	0.67975		CD47	ENSG00000196776	0.69494
CTD-3195I5.3	ENSG00000262692	0.679471		LAT2	ENSG00000086730	0.694894
ESR2	ENSG00000140009	0.67926		RP11-445H22.3	ENSG00000132832	0.694556
CIITA	ENSG00000179583	0.67917		ZMYND15	ENSG00000141497	0.694485
SGIP1	ENSG00000118473	0.679167		SMPDL3B	ENSG00000130768	0.69447
RIMBP3C	ENSG00000183246	0.678816		FMNL1	ENSG00000184922	0.69411
TLR7	ENSG00000196664	0.678656		TRAV27	ENSG00000211809	0.693878
HLA-DPB1	ENSG00000223865	0.678224		RP11-291B21.2	ENSG00000256039	0.693811
TRGV5P	ENSG00000228668	0.678207		KPNA5	ENSG00000196911	0.693766
STX11	ENSG00000135604	0.677263		PVRIG	ENSG00000213413	0.693668
FCGR1B	ENSG00000198019	0.67722		UNC13D	ENSG00000092929	0.69323
FCGR1C	ENSG00000253193	0.677185		VSIG1	ENSG00000101842	0.69308
SLC8A1	ENSG00000183023	0.677086		POU2AF1	ENSG00000110777	0.692918
TNFAIP8	ENSG00000145779	0.676981		CTD-3195I5.3	ENSG00000262692	0.692779
ETV7	ENSG00000010030	0.676896		RP11-1143G9.4	ENSG00000257764	0.692742
POU2AF1	ENSG00000110777	0.676461		PDP1	ENSG00000164951	0.692689
TRBV20-1	ENSG00000211747	0.676204		CLECL1	ENSG00000184293	0.692431
AC007386.4	ENSG00000232613	0.676161		DHX58	ENSG00000108771	0.692405
DDX60	ENSG00000137628	0.675665		RP3-477M7.5	ENSG00000232208	0.692022
UCP3	ENSG00000175564	0.675547		KLRB1	ENSG00000111796	0.69187
RP11-883G14.1	ENSG00000261241	0.675245		AC007387.2	ENSG00000224646	0.691725
SIRPG	ENSG00000089012	0.675091		CCL5	ENSG00000161570	0.691535
CXCR6	ENSG00000172215	0.674777		RP11-356M20.1	ENSG00000259674	0.691374
MRPS31P2	ENSG00000232894	0.674694		KLRC4	ENSG00000183542	0.691354
SEPT7P6	ENSG00000241007	0.67417		RP11-14C22.6	ENSG00000230720	0.691166
AKNA	ENSG00000106948	0.674066		AC116366.6	ENSG00000234290	0.691102
AC011893.3	ENSG00000226806	0.673808		SEPT1	ENSG00000270466	0.690958
NAGS	ENSG00000161653	0.673466		TMEM156	ENSG00000121895	0.690672
MAP3K7CL	ENSG00000156265	0.673402		CLEC6A	ENSG00000205846	0.690546
IKZF3	ENSG00000161405	0.673264		NTAN1P3	ENSG00000256355	0.690545
FAM172BP	ENSG00000175841	0.673157		RP11-325K4.3	ENSG00000261270	0.690227
ARHGEF3	ENSG00000163947	0.673091		AC023590.1	ENSG00000225885	0.690105
RP11-61A14.1	ENSG00000258122	0.673076		VAMP5	ENSG00000168899	0.68996
RP11-289I10.2	ENSG00000223612	0.672791		EEF1A1P27	ENSG00000179460	0.689913
C4orf26	ENSG00000174792	0.672214		LMBRD2	ENSG00000164187	0.689887
AC002365.1	ENSG00000234469	0.671996		OR52N4	ENSG00000181074	0.689768
IL18RAP	ENSG00000115607	0.671387		STK17B	ENSG00000081320	0.689515
REL	ENSG00000162924	0.67118		RP11-663P9.1	ENSG00000250863	0.689512
TFEB	ENSG00000112561	0.670779		AKAP7	ENSG00000118507	0.68919
PDP1	ENSG00000164951	0.670677		GNLY	ENSG00000115523	0.688712
OPCML	ENSG00000183715	0.67053		TAP2	ENSG00000250264	0.688525
CTD-2058B24.2	ENSG00000259048	0.670393		IGHV1-46	ENSG00000211962	0.688502
IGHV4OR15-8	ENSG00000259261	0.670331		CTSS	ENSG00000163131	0.688231
FFAR4	ENSG00000186188	0.670329		MARCH10	ENSG00000173838	0.688165
CLEC2D	ENSG00000069493	0.670192		IFI35	ENSG00000068079	0.688158
ZDHHC4P1	ENSG00000238025	0.669822		C15orf53	ENSG00000175779	0.688014
IGKV1-6	ENSG00000239855	0.669809		OR56B1	ENSG00000181023	0.687707
CASP10	ENSG00000003400	0.669611		FAR1	ENSG00000197601	0.687386
LINC00989	ENSG00000250334	0.669101		RP11-325F22.2	ENSG00000237513	0.687386
ZNF366	ENSG00000178175	0.668911		NPM1P25	ENSG00000229417	0.687165
VIL1	ENSG00000127831	0.66883		HDAC9	ENSG00000048052	0.687089
PDCD1	ENSG00000188389	0.668826		CTD-2506J14.1	ENSG00000246084	0.687082
LAT2	ENSG00000086730	0.668352		GIMAP4	ENSG00000133574	0.686716
ARID5A	ENSG00000196843	0.668027		SLC8A1	ENSG00000183023	0.686634
AD000671.6	ENSG00000267120	0.667871		RP11-297C4.1	ENSG00000261332	0.686626
AC016734.2	ENSG00000228305	0.66767		CCR9	ENSG00000173585	0.686375
RP11-89B16.1	ENSG00000249706	0.66761		AC096579.7	ENSG00000231486	0.686355
IFIH1	ENSG00000115267	0.667192		CYP27B1	ENSG00000111012	0.686289
CSGALNACT2	ENSG00000169826	0.667118		TRAV13-2	ENSG00000211791	0.685212
FTH1P22	ENSG00000225079	0.66693		SERPINA1	ENSG00000197249	0.685172
IGHV3OR15-7	ENSG00000259490	0.66629		RP11-638I2.8	ENSG00000258666	0.684663
C7orf57	ENSG00000164746	0.665774		SUSD3	ENSG00000157303	0.684642
RP3-413H6.2	ENSG00000234427	0.665731		IGLV2-23	ENSG00000211660	0.684473
FLT3	ENSG00000122025	0.665555		RP11-44K6.4	ENSG00000254287	0.684434
TRAV17	ENSG00000211797	0.665499		EYA4	ENSG00000112319	0.684269
RP11-16E12.2	ENSG00000259772	0.665371		RP11-439L8.4	ENSG00000223907	0.68419
IGKV3D-15	ENSG00000224041	0.665211		COL4A3	ENSG00000169031	0.684034
SAMD9L	ENSG00000177409	0.665181		KCNN3	ENSG00000143603	0.683792
FERMT3	ENSG00000149781	0.66507		IGKV1-16	ENSG00000240864	0.683764
SERPINB8	ENSG00000166401	0.665001		LGALS9	ENSG00000168961	0.683656
CHRDL2	ENSG00000054938	0.664659		RGS17	ENSG00000091844	0.683572
RP11-1399P15.1	ENSG00000273445	0.664584		RCSD1	ENSG00000198771	0.683517
SNX29P1	ENSG00000158482	0.66417		DNASE2	ENSG00000105612	0.683296
NAT1	ENSG00000171428	0.664079		JAK2	ENSG00000096968	0.682889
CTSW	ENSG00000172543	0.66402		U91328.20	ENSG00000272065	0.682843
RP11-624C23.1	ENSG00000253535	0.663522		DRAM1	ENSG00000136048	0.682183
IGHV4-34	ENSG00000211956	0.663293		PARD6A	ENSG00000102981	0.682168
BTNL3	ENSG00000168903	0.662699		P2RY6	ENSG00000171631	0.681915
HMGB3P10	ENSG00000223656	0.662383		CTA-254O6.1	ENSG00000261462	0.681719
RP11-68I3.5	ENSG00000263370	0.66236		OR2L13	ENSG00000196071	0.681563
RP11-1149O23.3	ENSG00000246582	0.662142		FTH1P22	ENSG00000225079	0.681317
IGLV1-50	ENSG00000211645	0.66188		BTLA	ENSG00000186265	0.681196
GZMA	ENSG00000145649	0.66182		GPR45	ENSG00000135973	0.681167
KRT81	ENSG00000205426	0.661628		RP5-1091N2.9	ENSG00000228427	0.681124
METTL21EP	ENSG00000250878	0.661604		TMSB4X	ENSG00000205542	0.681109
IGKV2D-24	ENSG00000241566	0.661256		TRANK1	ENSG00000168016	0.680996
SERPINA1	ENSG00000197249	0.66079		HLA-DQB1-AS1	ENSG00000223534	0.680981
LAP3	ENSG00000002549	0.660743		CD8B	ENSG00000172116	0.680701
EPHA1-AS1	ENSG00000229153	0.660602		SIGLEC18P	ENSG00000268581	0.68065
IGHV3-23	ENSG00000211949	0.660382		DAPP1	ENSG00000070190	0.680612
TMIGD2	ENSG00000167664	0.660291		LINC00869	ENSG00000226067	0.68058
RP11-366M4.3	ENSG00000248329	0.660217		AC011816.1	ENSG00000234073	0.680529
RP4-814D15.2	ENSG00000225224	0.659903		PATL2	ENSG00000229474	0.680386
AC002064.5	ENSG00000225498	0.659852		CCDC88C	ENSG00000015133	0.680135
RIPK3	ENSG00000129465	0.659531		U91328.21	ENSG00000272558	0.680036
OR5AK1P	ENSG00000255083	0.659491		Z82188.1	ENSG00000255594	0.679972
CTD-2575K13.6	ENSG00000268041	0.659487		KIR2DS4	ENSG00000221957	0.679712
RP11-325E14.5	ENSG00000225715	0.659253		RP11-353N4.4	ENSG00000223759	0.679465
RASGEF1B	ENSG00000138670	0.659084		FAM115D	ENSG00000159860	0.679456
SMTNL1	ENSG00000214872	0.659022		RP11-49I4.3	ENSG00000249474	0.679432
GMIP	ENSG00000089639	0.658934		PARP12	ENSG00000059378	0.679153
AL109806.1	ENSG00000179467	0.658828		RP11-209M4.1	ENSG00000267253	0.678985
AC093818.1	ENSG00000225205	0.658788		AC108004.2	ENSG00000273172	0.678546
HLA-A	ENSG00000206503	0.658447		TRAV40	ENSG00000211819	0.67854
PGBD4P1	ENSG00000244273	0.658069		MCOLN2	ENSG00000153898	0.678372
TRAV12-2	ENSG00000211789	0.657587		XXbac-BPG254F23.6	ENSG00000241287	0.678148
RP11-29H23.7	ENSG00000271267	0.657555		RP11-488C13.7	ENSG00000258610	0.678133
BCAS2P2	ENSG00000234332	0.657096		CTD-2194A8.2	ENSG00000262995	0.678115
CSF2RA	ENSG00000198223	0.657005		TRBV3-1	ENSG00000237702	0.678064
LPXN	ENSG00000110031	0.656985		GMIP	ENSG00000089639	0.677999
CD244	ENSG00000122223	0.656873		SKAP1	ENSG00000141293	0.677923
RP11-476B1.1	ENSG00000227421	0.656771		TMSB4XP8	ENSG00000187653	0.677745
UTF1	ENSG00000171794	0.65662		METTL21EP	ENSG00000250878	0.67772
RN7SL94P	ENSG00000263493	0.656213		GZMB	ENSG00000100453	0.677593
KLRC2	ENSG00000205809	0.656212		KCNN4	ENSG00000104783	0.677588
TNFRSF9	ENSG00000049249	0.65598		SLA	ENSG00000155926	0.677512
CTD-2371O3.2	ENSG00000254397	0.655858		HNRNPA3P1	ENSG00000226790	0.677302
CGB7	ENSG00000196337	0.655633		CTD-2035E11.4	ENSG00000272382	0.677153
RP11-1094M14.5	ENSG00000267074	0.655403		GPR25	ENSG00000170128	0.677037
CD48	ENSG00000117091	0.654874		CTD-2371O3.2	ENSG00000254397	0.676566
EXOC3L4	ENSG00000205436	0.65482		RP11-867G2.8	ENSG00000255929	0.676469
RP5-899E9.1	ENSG00000273341	0.654808		DBH-AS1	ENSG00000225756	0.676084
IL15RA	ENSG00000134470	0.654519		PLEK	ENSG00000115956	0.675953
TRAV26-2	ENSG00000211812	0.654455		KRT81	ENSG00000205426	0.675588
CCR5	ENSG00000160791	0.654305		BEND4	ENSG00000188848	0.675585
SYNPR	ENSG00000163630	0.654264		DENND1C	ENSG00000205744	0.675349
RP11-542C16.1	ENSG00000263171	0.654242		WAS	ENSG00000015285	0.675241
RP11-143K11.1	ENSG00000260248	0.653831		RP11-504A18.1	ENSG00000260971	0.675223
POPDC2	ENSG00000121577	0.653367		DDHD1	ENSG00000100523	0.674902
ERMN	ENSG00000136541	0.653028		FAM208A	ENSG00000163946	0.67477
RIMBP3	ENSG00000196622	0.65295		IGHV3OR16-9	ENSG00000270472	0.674683
AP001610.5	ENSG00000228318	0.652886		CTD-2245F17.3	ENSG00000269051	0.674653
KCNK6	ENSG00000099337	0.65282		GZMM	ENSG00000197540	0.674617
IGHV3OR16-9	ENSG00000270472	0.652769		IGHV3-65	ENSG00000253209	0.674594
AC009299.2	ENSG00000235724	0.652479		STAP1	ENSG00000035720	0.674349
FAM92B	ENSG00000153789	0.65237		MTO1	ENSG00000135297	0.673787
XRN1	ENSG00000114127	0.652311		RP11-402J7.2	ENSG00000244720	0.673205
CTD-2199O4.7	ENSG00000271998	0.652299		COL8A2	ENSG00000171812	0.673191
TAP2	ENSG00000250264	0.652102		IGLV5-45	ENSG00000211650	0.673036
RUFY4	ENSG00000188282	0.65199		AC011515.2	ENSG00000225370	0.672959
ANXA2R	ENSG00000177721	0.651935		TNFAIP8	ENSG00000145779	0.672855
RP11-24B13.2	ENSG00000270909	0.651741		SMCHD1	ENSG00000101596	0.672783
GIMAP5	ENSG00000196329	0.651687		ICAM3	ENSG00000076662	0.672481
GPR84	ENSG00000139572	0.651259		RP11-686D22.7	ENSG00000267102	0.67241
SMPDL3B	ENSG00000130768	0.650971		IGHV3-49	ENSG00000211965	0.672386
SOWAHD	ENSG00000187808	0.6508		XXbac-BPG299F13.17	ENSG00000272501	0.672313
CYSLTR1	ENSG00000173198	0.650518		MIA	ENSG00000261857	0.672229
RP11-325K4.2	ENSG00000261114	0.650396		C17orf102	ENSG00000197322	0.672206
S100A5	ENSG00000196420	0.650219		TBL1XR1-AS1	ENSG00000231310	0.672147
ARL4C	ENSG00000188042	0.650161		snoU13	ENSG00000271842	0.672079
HNRNPA1P40	ENSG00000212961	0.649832		ADORA2A	ENSG00000128271	0.671902
IGLC2	ENSG00000211677	0.649664		GPR31	ENSG00000120436	0.671896
BMS1P6	ENSG00000251070	0.649424		TMX4	ENSG00000125827	0.6718
BTLA	ENSG00000186265	0.648887		KRT18P22	ENSG00000218153	0.671394
RP11-290F5.1	ENSG00000249096	0.648839		SEPT7P6	ENSG00000241007	0.671237
RP11-308N19.4	ENSG00000234229	0.648726		IGHV1-17	ENSG00000254046	0.671094
TGM4	ENSG00000163810	0.648521		RP11-1277A3.1	ENSG00000247679	0.670921
SLFN12	ENSG00000172123	0.648467		LINC00582	ENSG00000229228	0.670819
GIMAP7	ENSG00000179144	0.648401		FLT3	ENSG00000122025	0.670548
SAMSN1	ENSG00000155307	0.648029		IL23A	ENSG00000110944	0.670131
IGKV2-24	ENSG00000241294	0.64797		PRSS29P	ENSG00000196364	0.670112
NUB1	ENSG00000013374	0.647915		EIF2S2P3	ENSG00000236493	0.670014
CCL5	ENSG00000161570	0.647731		SAMD12	ENSG00000177570	0.669998
DENND1C	ENSG00000205744	0.647594		C17orf62	ENSG00000178927	0.669933
TRAV3	ENSG00000211777	0.647444		RP11-57K17.1	ENSG00000216809	0.669881
IGKV6-21	ENSG00000211611	0.647422		PTAFR	ENSG00000169403	0.66955
ZNF587P1	ENSG00000223965	0.647226		ALG9-IT1	ENSG00000254450	0.669478
PLCL2	ENSG00000154822	0.647075		PGBD4P1	ENSG00000244273	0.669366
ISG20	ENSG00000172183	0.646973		MAP3K7CL	ENSG00000156265	0.669178
AC026806.2	ENSG00000268913	0.646373		GPR171	ENSG00000174946	0.669081
MCTP2	ENSG00000140563	0.646284		AC083949.1	ENSG00000224875	0.668932
OR5B21	ENSG00000198283	0.645615		RP11-342L8.2	ENSG00000261970	0.668621
HLA-DQB1-AS1	ENSG00000223534	0.645611		TAPBP	ENSG00000231925	0.668322
FXYD2	ENSG00000137731	0.645365		AMPD3	ENSG00000133805	0.668147
PARP15	ENSG00000173200	0.645238		TIGIT	ENSG00000181847	0.668108
RP11-106M7.1	ENSG00000228484	0.644897		HCG4P5	ENSG00000227766	0.66795
PSMB8	ENSG00000204264	0.644577		AC138517.1	ENSG00000269071	0.66791
RP11-78O7.2	ENSG00000270091	0.64434		LCP1	ENSG00000136167	0.667675
TAPSAR1	ENSG00000204261	0.644298		RP13-580F15.2	ENSG00000262823	0.667472
RP11-49I4.3	ENSG00000249474	0.644178		EDNRB-AS1	ENSG00000225579	0.666824
RP11-553L6.2	ENSG00000241490	0.6441		SYT5	ENSG00000129990	0.666678
ITSN2	ENSG00000198399	0.64391		RP11-297B17.3	ENSG00000250850	0.666475
RP11-750H9.5	ENSG00000255197	0.643777		AC005009.2	ENSG00000233073	0.666403
SLC6A6	ENSG00000131389	0.643691		AOAH	ENSG00000136250	0.666355
ABCC5-AS1	ENSG00000223882	0.643565		RP11-569A11.1	ENSG00000226862	0.666309
RP11-102N12.3	ENSG00000273472	0.643487		C19orf84	ENSG00000262874	0.666232
C11orf21	ENSG00000110665	0.643186		CD226	ENSG00000150637	0.66617
CTD-2509G16.5	ENSG00000258760	0.643067		LINC00623	ENSG00000235398	0.666082
HVCN1	ENSG00000122986	0.642989		MLC1	ENSG00000100427	0.665971
SLC41A2	ENSG00000136052	0.642458		CTD-2341M24.1	ENSG00000258733	0.665755
C14orf159	ENSG00000133943	0.642306		TIFA	ENSG00000145365	0.665602
TNFAIP2	ENSG00000185215	0.642291		DDX60	ENSG00000137628	0.665498
ARHGAP27	ENSG00000159314	0.641793		IL10RA	ENSG00000110324	0.665467
TNIP3	ENSG00000050730	0.64174		MZB1	ENSG00000170476	0.665317
ZMYND15	ENSG00000141497	0.641739		SLFN5	ENSG00000166750	0.66522
ZNF215	ENSG00000149054	0.641633		BCL3	ENSG00000069399	0.665187
RP11-75L1.2	ENSG00000213443	0.641313		RP13-494C23.1	ENSG00000251009	0.664741
ELK4	ENSG00000158711	0.640676		HERPUD1	ENSG00000051108	0.664664
PARP14	ENSG00000173193	0.640492		DBH	ENSG00000123454	0.664218
RP11-96P7.1	ENSG00000250514	0.64041		PPIAL4A	ENSG00000255963	0.66418
HLA-DMB	ENSG00000242574	0.640364		AMICA1	ENSG00000160593	0.664173
DOK1	ENSG00000115325	0.640225		AC024704.2	ENSG00000244063	0.663733
RP11-638I2.10	ENSG00000258581	0.63996		FOXF1	ENSG00000103241	0.663662
GPR39	ENSG00000183840	0.639857		RP11-712C19.1	ENSG00000271511	0.663267
CXCL10	ENSG00000169245	0.639791		SCG2	ENSG00000171951	0.662785
AC009133.17	ENSG00000260719	0.639568		RP11-1180F24.1	ENSG00000259174	0.662666
DEFB103A	ENSG00000176797	0.639416		LRRC37A15P	ENSG00000230069	0.662576
DEFB103B	ENSG00000177243	0.639416		SH2D3C	ENSG00000095370	0.662441
RASA4DP	ENSG00000233297	0.639361		SP140L	ENSG00000185404	0.66236
PTAFR	ENSG00000169403	0.639361		RAD9B	ENSG00000151164	0.662348
IGLL5	ENSG00000254709	0.639087		IMPDH1P10	ENSG00000232133	0.662328
RP11-37E23.5	ENSG00000230633	0.638979		GCSAM	ENSG00000174500	0.662268
AC097467.2	ENSG00000250910	0.638949		LAMP3	ENSG00000078081	0.662252
GBP4	ENSG00000162654	0.638888		CD53	ENSG00000143119	0.662035
PTGES3P2	ENSG00000217643	0.638608		ACTN1-AS1	ENSG00000259062	0.661972
AIRE	ENSG00000160224	0.638369		AD000671.6	ENSG00000267120	0.661768
HERC6	ENSG00000138642	0.638211		TNFRSF13B	ENSG00000240505	0.661727
HCP5	ENSG00000206337	0.637741		ANO1-AS2	ENSG00000254417	0.6617
OR2I1P	ENSG00000237988	0.637716		TLR7	ENSG00000196664	0.661676
RN7SL684P	ENSG00000243959	0.637515		RP11-10J5.1	ENSG00000226004	0.661665
TMC8	ENSG00000167895	0.637487		FCGR1A	ENSG00000150337	0.661608
SELPLG	ENSG00000110876	0.636773		TIFAB	ENSG00000255833	0.661559
PIP5K1B	ENSG00000107242	0.636665		AXL	ENSG00000167601	0.661476
AC108463.1	ENSG00000230499	0.636249		AP003774.1	ENSG00000236935	0.661365
BMS1P7	ENSG00000243899	0.636099		SGPP1	ENSG00000126821	0.661355
HMGB1P17	ENSG00000217482	0.635928		KLRG1	ENSG00000139187	0.661332
ELAVL4	ENSG00000162374	0.635919		TOX2	ENSG00000124191	0.661283
EBI3	ENSG00000105246	0.635635		RP11-77I22.2	ENSG00000246331	0.66123
DENND1B	ENSG00000213047	0.635446		IFNL1	ENSG00000182393	0.661222
CTD-2506J14.1	ENSG00000246084	0.635417		OTOG	ENSG00000188162	0.661217
AC018816.3	ENSG00000235978	0.635278		CD72	ENSG00000137101	0.660283
C20orf202	ENSG00000215595	0.63513		C20orf141	ENSG00000258713	0.66027
IGLC3	ENSG00000211679	0.635116		C4orf50	ENSG00000181215	0.660129
CRTAM	ENSG00000109943	0.635088		RP11-71G12.1	ENSG00000229961	0.66001
GCSAM	ENSG00000174500	0.635069		RP11-439A17.9	ENSG00000233029	0.659958
TRGV4	ENSG00000211698	0.635041		RP11-796G6.2	ENSG00000258512	0.65993
TRDV1	ENSG00000211804	0.634906		ERLEC1	ENSG00000068912	0.65974
RP11-353B9.1	ENSG00000261597	0.634895		CACNA1I	ENSG00000100346	0.659685
PLEKHS1	ENSG00000148735	0.634136		RP11-303G3.9	ENSG00000255253	0.659651
TNFRSF12A	ENSG00000006327	0.634111		ARL6	ENSG00000113966	0.659399
ERLEC1P1	ENSG00000240755	0.634026		LPXN	ENSG00000110031	0.659232
UTS2R	ENSG00000181408	0.633935		MB21D1	ENSG00000164430	0.658975
CLEC4C	ENSG00000198178	0.633721		IL18RAP	ENSG00000115607	0.65845
KIR2DL4	ENSG00000189013	0.633628		RP11-523L20.2	ENSG00000261231	0.658216
ACOXL	ENSG00000153093	0.633565		RP11-848P1.3	ENSG00000265743	0.658184
RP11-346D19.1	ENSG00000236347	0.633161		AC013444.1	ENSG00000229781	0.657906
RASA4CP	ENSG00000228903	0.632977		SECTM1	ENSG00000141574	0.657869
KRT3	ENSG00000186442	0.632959		XK	ENSG00000047597	0.657795
VAMP5	ENSG00000168899	0.632811		IL3RA	ENSG00000185291	0.657325
AC020571.3	ENSG00000229056	0.632262		IFITM3	ENSG00000142089	0.657215
FOSB	ENSG00000125740	0.632193		RP4-564M11.2	ENSG00000230498	0.6571
JAKMIP1	ENSG00000152969	0.632188		CCT8L1P	ENSG00000020219	0.656948
RN7SL315P	ENSG00000265011	0.632048		LYL1	ENSG00000104903	0.656825
LINC00243	ENSG00000214894	0.631895		RP11-389C8.2	ENSG00000261269	0.6564
DUSP2	ENSG00000158050	0.631853		RP11-1081M5.1	ENSG00000253369	0.656305
IGKV1-5	ENSG00000243466	0.631181		TNFRSF17	ENSG00000048462	0.656079
CD37	ENSG00000104894	0.631179		IGLV4-60	ENSG00000211639	0.655988
RAET1K	ENSG00000218358	0.630965		MAP3K14	ENSG00000006062	0.65592
PLEKHG7	ENSG00000187510	0.630774		RP11-661O13.1	ENSG00000266708	0.655711
RPL29P19	ENSG00000224594	0.630591		SP4	ENSG00000105866	0.655665
OR52N1	ENSG00000181001	0.630509		C18orf8	ENSG00000141452	0.65562
RP11-616K22.2	ENSG00000259499	0.630493		TPBG	ENSG00000146242	0.655211
GBP1P1	ENSG00000225492	0.630363		RP11-883G14.1	ENSG00000261241	0.655198
AC007161.5	ENSG00000234718	0.630243		CSF2RB	ENSG00000100368	0.655143
RP11-1149O23.4	ENSG00000250714	0.630172		IGKV1-12	ENSG00000243290	0.655114
CCR2	ENSG00000121807	0.630137		RARRES3	ENSG00000133321	0.655039
FCRLA	ENSG00000132185	0.630026		RP11-534L20.5	ENSG00000261000	0.654882
RP11-225H22.7	ENSG00000273485	0.629999		PIK3CG	ENSG00000105851	0.654811
IGKV1OR-2	ENSG00000156755	0.629896		RP11-297J22.1	ENSG00000271709	0.654739
IL4I1	ENSG00000104951	0.629795		RP11-367G6.3	ENSG00000272053	0.654664
AC004985.12	ENSG00000241057	0.629743		LST1	ENSG00000204482	0.654642
ELL2	ENSG00000118985	0.629545		AC004637.1	ENSG00000267304	0.654549
GBP6	ENSG00000183347	0.629357		EIF3EP1	ENSG00000234882	0.654444
IGLV2-5	ENSG00000253234	0.628984		GRAMD1B	ENSG00000023171	0.654367
CXCR2P1	ENSG00000229754	0.628965		TRAV20	ENSG00000211800	0.654311
VPS13C	ENSG00000129003	0.628961		FCGR3A	ENSG00000203747	0.653917
S100A4	ENSG00000196154	0.628752		IL18R1	ENSG00000115604	0.653909
RP11-281O15.2	ENSG00000213328	0.628585		IGKV1-5	ENSG00000243466	0.653882
TXK	ENSG00000074966	0.62853		CD300LF	ENSG00000186074	0.653449
AL133318.1	ENSG00000269120	0.628506		ARL11	ENSG00000152213	0.653025
S100A6	ENSG00000197956	0.628273		MIA-RAB4B	ENSG00000268975	0.652965
IGLV10-67	ENSG00000253794	0.628119		CTA-134P22.2	ENSG00000225670	0.652956
LLNLR-249E10.1	ENSG00000268673	0.628076		SCPEP1	ENSG00000121064	0.652932
RP11-462L8.2	ENSG00000235962	0.62807		GNGT2	ENSG00000167083	0.652771
RP11-268F1.3	ENSG00000236164	0.628069		RP13-487C10.1	ENSG00000215174	0.652677
RP11-20J15.2	ENSG00000237590	0.628068		CD244	ENSG00000122223	0.65265
LINC00423	ENSG00000226968	0.628067		PPP1R16B	ENSG00000101445	0.652649
RAPGEF4-AS1	ENSG00000228016	0.628057		ABCC8	ENSG00000006071	0.6526
SMCO4	ENSG00000166002	0.628026		FMO3	ENSG00000007933	0.652431
FAM46C	ENSG00000183508	0.627874		ATP2A3	ENSG00000074370	0.652264
VN1R82P	ENSG00000268995	0.627793		BEST3	ENSG00000127325	0.652179
RP11-523L20.2	ENSG00000261231	0.62777		RASSF5	ENSG00000136653	0.652142
AC023590.1	ENSG00000225885	0.627736		SIGLEC16	ENSG00000161643	0.651923
PLEK	ENSG00000115956	0.627617		RIMBP3	ENSG00000196622	0.651795
PAPD4	ENSG00000164329	0.627368		CXorf21	ENSG00000120280	0.651765
SYNGR2	ENSG00000108639	0.627304		RP3-393E18.1	ENSG00000216480	0.651653
CNR2	ENSG00000188822	0.627068		RN7SL684P	ENSG00000243959	0.651638
TRAV8-1	ENSG00000211782	0.627061		RP11-16E12.2	ENSG00000259772	0.651582
TRAPPC10	ENSG00000160218	0.627054		RP11-686D22.8	ENSG00000267745	0.650868
CNOT6L	ENSG00000138767	0.627019		TGM2	ENSG00000198959	0.650789
MZB1	ENSG00000170476	0.626958		RP1-134E15.3	ENSG00000269919	0.650687
CTC-479C5.12	ENSG00000261884	0.62663		TAPSAR1	ENSG00000204261	0.650661
CD74	ENSG00000019582	0.626433		C11orf63	ENSG00000109944	0.650643
IGHGP	ENSG00000253755	0.626236		CALY	ENSG00000130643	0.650523
MFNG	ENSG00000100060	0.626054		AP001058.3	ENSG00000232698	0.650442
MYO1G	ENSG00000136286	0.626037		RP11-285F7.2	ENSG00000242861	0.650417
IGLV5-37	ENSG00000211654	0.625986		IGLV3-10	ENSG00000211669	0.650408
DBNDD2	ENSG00000244274	0.62584		KLRC1	ENSG00000134545	0.650339
FGD6	ENSG00000180263	0.625785		LPAR5	ENSG00000184574	0.65012
RP11-44K6.4	ENSG00000254287	0.625725		DOCK2	ENSG00000134516	0.650098
NFKBIB	ENSG00000104825	0.625715		SIGLEC10	ENSG00000142512	0.64955
PTGDR	ENSG00000168229	0.62568		SNORA77	ENSG00000221083	0.649294
FBXO48	ENSG00000204923	0.6256		RP1-66C13.3	ENSG00000266786	0.649212
TRGV5	ENSG00000211697	0.625489		RP11-222K16.1	ENSG00000271943	0.649022
IGKV3-20	ENSG00000239951	0.625481		DEF6	ENSG00000023892	0.648995
OR5AK2	ENSG00000181273	0.625392		RBP2	ENSG00000114113	0.648981
CNGB1	ENSG00000070729	0.624933		ACOXL	ENSG00000153093	0.648937
AC083949.1	ENSG00000224875	0.62493		SLC9A7	ENSG00000065923	0.648894
RP11-167N4.4	ENSG00000256723	0.624661		TTC24	ENSG00000187862	0.648888
RP11-1094M14.9	ENSG00000267046	0.624637		TRAV8-6	ENSG00000211795	0.648839
HAVCR1	ENSG00000113249	0.624532		RN7SKP23	ENSG00000252838	0.648798
RP3-329E20.2	ENSG00000236936	0.624355		RP11-459O16.3	ENSG00000233171	0.64876
RN7SL834P	ENSG00000243650	0.624263		LILRB1	ENSG00000104972	0.648524
TRAV40	ENSG00000211819	0.624243		UGT2B15	ENSG00000196620	0.648444
RP11-585P4.5	ENSG00000257497	0.624221		PTK2B	ENSG00000120899	0.648422
IGKV3D-11	ENSG00000211632	0.624134		SLC20A1	ENSG00000144136	0.648376
P2RY6	ENSG00000171631	0.624039		CRTAM	ENSG00000109943	0.648342
CD8A	ENSG00000153563	0.623802		ARHGAP27	ENSG00000159314	0.648133
SLITRK5	ENSG00000165300	0.623702		CD19	ENSG00000177455	0.648018
ST8SIA4	ENSG00000113532	0.623696		RP11-61L19.1	ENSG00000266805	0.648008
FCRL6	ENSG00000181036	0.623184		CCDC42	ENSG00000161973	0.647826
RP11-246A10.1	ENSG00000239941	0.622932		RP11-25G10.2	ENSG00000232739	0.647716
IMPG2	ENSG00000081148	0.622785		IRF2	ENSG00000168310	0.647526
AC093702.1	ENSG00000231156	0.622674		LINC01055	ENSG00000235366	0.647449
IL17A	ENSG00000112115	0.622254		GSAP	ENSG00000186088	0.647397
ARHGEF1	ENSG00000076928	0.622108		TRGV8	ENSG00000211696	0.647337
AC093668.2	ENSG00000256604	0.621904		C1orf180	ENSG00000180869	0.647205
TAP1	ENSG00000168394	0.621858		TNF	ENSG00000232810	0.647014
RP11-638I2.8	ENSG00000258666	0.621781		DMRTC1	ENSG00000159123	0.646898
LINC00861	ENSG00000245164	0.621552		PLEKHF1	ENSG00000166289	0.64689
FUT4	ENSG00000196371	0.621483		CEACAM22P	ENSG00000230666	0.646682
TRIM64EP	ENSG00000223709	0.621309		RP11-531A21.3	ENSG00000248729	0.646487
FOXF1	ENSG00000103241	0.621261		VSTM2A	ENSG00000170419	0.646372
IDO1	ENSG00000131203	0.621241		GPR176	ENSG00000166073	0.646138
RBMS1P1	ENSG00000225422	0.6212		LYZ	ENSG00000090382	0.645666
CTD-2350C19.1	ENSG00000264098	0.621048		OLR1	ENSG00000173391	0.645646
HLA-DPA1	ENSG00000231389	0.621016		PARP14	ENSG00000173193	0.645576
AC017002.2	ENSG00000224959	0.620946		CCL3	ENSG00000006075	0.645333
TMSB4X	ENSG00000205542	0.620942		RP11-1094H24.4	ENSG00000246640	0.645306
CTD-2021J15.1	ENSG00000239462	0.620867		LINC00537	ENSG00000232815	0.644944
AC007078.4	ENSG00000250614	0.620857		KCTD8	ENSG00000183783	0.644916
TRAFD1	ENSG00000135148	0.620825		BCAS2P2	ENSG00000234332	0.644877
RILPL2	ENSG00000150977	0.620821		IGKV1OR2-108	ENSG00000231292	0.644682
SLAMF8	ENSG00000158714	0.620544		LINC00243	ENSG00000214894	0.644257
CCL22	ENSG00000102962	0.620445		FUT4	ENSG00000196371	0.644069
FAM105A	ENSG00000145569	0.620207		TAP1	ENSG00000168394	0.644055
GVINP1	ENSG00000254838	0.62003		KCNK17	ENSG00000124780	0.643891
AC013448.2	ENSG00000235610	0.619913		RP11-167N4.4	ENSG00000256723	0.643729
MFSD7	ENSG00000169026	0.619844		CASS4	ENSG00000087589	0.643606
AC008964.1	ENSG00000269215	0.619501		MTMR8	ENSG00000102043	0.643531
ATP2A3	ENSG00000074370	0.619419		RP11-212I21.2	ENSG00000260135	0.643492
RP11-61L23.2	ENSG00000253882	0.61928		GIMAP2	ENSG00000106560	0.643385
STAP1	ENSG00000035720	0.619193		RP11-85F14.5	ENSG00000239213	0.643352
IKBKE	ENSG00000143466	0.618974		FFAR4	ENSG00000186188	0.643352
TRBV21-1	ENSG00000251578	0.618945		PRSS23	ENSG00000150687	0.643037
AC006042.8	ENSG00000233264	0.618689		PTBP1P	ENSG00000259078	0.642899
VPS25P1	ENSG00000226755	0.618463		ITGA6	ENSG00000091409	0.642886
BRCA2	ENSG00000139618	0.618427		RP11-768B22.2	ENSG00000248571	0.64274
TRBV23-1	ENSG00000211749	0.618327		MIXL1	ENSG00000185155	0.642473
IRAK4	ENSG00000198001	0.61807		LYPD1	ENSG00000150551	0.642413
RP11-474D1.3	ENSG00000214039	0.617454		KIR3DL3	ENSG00000242019	0.642357
RP11-272L13.4	ENSG00000270911	0.616771		PPP1R2P1	ENSG00000234515	0.642261
IGLV6-57	ENSG00000211640	0.616747		RP11-325K4.2	ENSG00000261114	0.642194
CCDC170	ENSG00000120262	0.616721		CSRNP1	ENSG00000144655	0.642069
RP11-625L16.3	ENSG00000256482	0.616705		IGHV4-59	ENSG00000224373	0.641681
RP11-402J7.2	ENSG00000244720	0.61654		C2orf27A	ENSG00000197927	0.641379
KIR3DL2	ENSG00000217792	0.616529		IFNAR2	ENSG00000159110	0.641266
SPATA32	ENSG00000184361	0.616509		WDR86-AS1	ENSG00000243836	0.640803
CCL21	ENSG00000137077	0.616456		SPHK1	ENSG00000176170	0.640721
PLAC8	ENSG00000145287	0.616326		SYNDIG1L	ENSG00000183379	0.64051
TRAV18	ENSG00000211798	0.616228		FYB	ENSG00000082074	0.640508
IGHV4-39	ENSG00000211959	0.616054		TRGV1	ENSG00000211701	0.640176
RP11-523G9.3	ENSG00000273193	0.616002		ID2	ENSG00000115738	0.640033
RP11-227H15.4	ENSG00000229261	0.61588		HNRNPA1P40	ENSG00000212961	0.639952
CD69	ENSG00000110848	0.615749		COX5BP2	ENSG00000213111	0.639667
ZC3H6	ENSG00000188177	0.615587		RP3-327A19.5	ENSG00000227285	0.639637
RP11-582J16.4	ENSG00000251034	0.61536		SLC12A3	ENSG00000070915	0.639562
CYSLTR2	ENSG00000152207	0.615358		DOCK11	ENSG00000147251	0.639147
SP140	ENSG00000079263	0.615034		TNFSF13B	ENSG00000102524	0.639082
NONOP2	ENSG00000237522	0.614938		NXPE3	ENSG00000144815	0.639034
TREML1	ENSG00000161911	0.614778		LINC00460	ENSG00000233532	0.638978
TOR3A	ENSG00000186283	0.614756		APBB1IP	ENSG00000077420	0.638919
FAM221B	ENSG00000204930	0.614755		IGLC3	ENSG00000211679	0.638861
HLA-DQA1	ENSG00000196735	0.614709		FAM46C	ENSG00000183508	0.638857
ISCA2P1	ENSG00000226912	0.614592		AC002480.5	ENSG00000225541	0.638854
ALCAM	ENSG00000170017	0.614371		ODF3B	ENSG00000177989	0.638826
RP11-221J22.2	ENSG00000241280	0.614317		RP11-76E16.2	ENSG00000257674	0.638765
HMSD	ENSG00000221887	0.614276		AC012368.1	ENSG00000228079	0.638719
RP11-4M23.4	ENSG00000230228	0.614002		RP11-698N11.4	ENSG00000261355	0.638676
FUT8	ENSG00000033170	0.613944		IGFBP1	ENSG00000146678	0.638615
RN7SL388P	ENSG00000239577	0.613749		RP11-503I22.2	ENSG00000249820	0.638438
IGLV1-40	ENSG00000211653	0.613672		LINC00525	ENSG00000146666	0.638429
ADAM28	ENSG00000042980	0.613143		RP11-747H7.3	ENSG00000260711	0.638299
FNDC9	ENSG00000172568	0.613088		IGHV3-48	ENSG00000211964	0.63824
ANKRD22	ENSG00000152766	0.61305		PRKG1-AS1	ENSG00000236671	0.638149
HLA-DPB2	ENSG00000224557	0.613019		POU2F2	ENSG00000028277	0.637975
SERPING1	ENSG00000149131	0.612892		SSTR2	ENSG00000180616	0.637957
HLA-K	ENSG00000230795	0.612818		CD8BP	ENSG00000254126	0.637138
BHLHA15	ENSG00000180535	0.612564		MDFIC	ENSG00000135272	0.637008
VCAM1	ENSG00000162692	0.61247		RP11-170L3.7	ENSG00000197476	0.636301
RP11-23N2.4	ENSG00000260618	0.61242		ZNF396	ENSG00000186496	0.636246
RP11-449D8.1	ENSG00000265485	0.612288		RP11-61L23.2	ENSG00000253882	0.635887
PLCXD2	ENSG00000240891	0.612282		OR10AH1P	ENSG00000272595	0.635876
KIR2DS4	ENSG00000221957	0.611905		RP11-144G6.12	ENSG00000254929	0.635856
USP30-AS1	ENSG00000256262	0.611441		FBXO6	ENSG00000116663	0.635797
GIMAP4	ENSG00000133574	0.61132		RP11-15N24.4	ENSG00000261533	0.635761
IFNAR2	ENSG00000159110	0.611312		ANTXRLP1	ENSG00000243536	0.635197
RP11-109P11.1	ENSG00000260183	0.611256		IGHV1-3	ENSG00000211935	0.635189
AC007278.2	ENSG00000236525	0.61124		CUZD1	ENSG00000138161	0.635099
ICAM2	ENSG00000108622	0.610998		RP11-293M10.6	ENSG00000259319	0.634971
RP11-13P5.1	ENSG00000224478	0.610813		RP1-102E24.6	ENSG00000256913	0.634761
RP11-71G12.1	ENSG00000229961	0.610806		HCLS1	ENSG00000180353	0.634661
RP11-368P15.2	ENSG00000258993	0.610561		RP4-738P11.4	ENSG00000229757	0.634515
CTC-441N14.2	ENSG00000247311	0.610313		TRAV16	ENSG00000211796	0.634453
RP11-136K14.1	ENSG00000232891	0.610092		BANK1	ENSG00000153064	0.634369
DNAH12	ENSG00000174844	0.609942		RPL32P1	ENSG00000224796	0.634331
MGC4294	ENSG00000268941	0.609935		CPVL	ENSG00000106066	0.633953
CTD-2318B16.2	ENSG00000262158	0.609813		GPR68	ENSG00000119714	0.633837
RP11-278L15.2	ENSG00000243885	0.609775		SELE	ENSG00000007908	0.63368
RP11-56B16.1	ENSG00000259632	0.609723		AGA	ENSG00000038002	0.633589
HS3ST3B1	ENSG00000125430	0.609666		TRAV29DV5	ENSG00000211810	0.633478
WNT1	ENSG00000125084	0.609136		RP11-473M20.9	ENSG00000262370	0.633357
IGKV3-15	ENSG00000244437	0.609076		IGKV3OR2-268	ENSG00000233999	0.633239
RP11-36B6.1	ENSG00000271522	0.609013		CH17-132F21.1	ENSG00000270999	0.633189
UCN2	ENSG00000145040	0.609002		GLP1R	ENSG00000112164	0.632934
TMEM156	ENSG00000121895	0.608801		TRDV1	ENSG00000211804	0.632856
WAS	ENSG00000015285	0.608801		IGLC2	ENSG00000211677	0.632768
RP11-452D12.1	ENSG00000261208	0.608785		RSPH1	ENSG00000160188	0.632743
RP11-309M23.1	ENSG00000237531	0.608718		RP11-324O2.3	ENSG00000232934	0.632728
TAP2	ENSG00000204267	0.608628		RP11-343N15.5	ENSG00000269996	0.632556
FDPSP3	ENSG00000258872	0.608528		TC2N	ENSG00000165929	0.632486
KLRF2	ENSG00000256797	0.608492		IGHV4-4	ENSG00000211936	0.632471
PYHIN1	ENSG00000163564	0.608489		TMC7	ENSG00000170537	0.632355
NCF1B	ENSG00000182487	0.608467		CD86	ENSG00000114013	0.632296
AIPL1	ENSG00000129221	0.60834		HVCN1	ENSG00000122986	0.632287
CTSE	ENSG00000196188	0.608145		FAM179A	ENSG00000189350	0.632212
IFI35	ENSG00000068079	0.608079		AGRP	ENSG00000159723	0.632176
S100A3	ENSG00000188015	0.608065		RP11-231N3.1	ENSG00000254438	0.632024
IGHV4-4	ENSG00000211936	0.608035		RP3-477O4.14	ENSG00000230155	0.631913
MKX	ENSG00000150051	0.607997		FBXO48	ENSG00000204923	0.63168
AP000322.53	ENSG00000243627	0.607818		TBCE-AS1	ENSG00000243533	0.631602
ANKRD18B	ENSG00000230453	0.607783		RN7SL834P	ENSG00000243650	0.631422
CYTH1	ENSG00000108669	0.607703		LINC00324	ENSG00000178977	0.631373
MAP2K3	ENSG00000034152	0.607664		SSR4	ENSG00000180879	0.631263
LACTB	ENSG00000103642	0.607019		IGHV3-74	ENSG00000224650	0.630983
SPATA13	ENSG00000182957	0.606981		IL4R	ENSG00000077238	0.630556
DIO2	ENSG00000211448	0.60679		IGKV3D-7	ENSG00000235896	0.630475
IRF2	ENSG00000168310	0.606673		RP3-326L13.3	ENSG00000272294	0.630171
FBXO6	ENSG00000116663	0.606281		RP11-520B13.4	ENSG00000228376	0.629804
TRIM21	ENSG00000132109	0.60626		ATP1B4	ENSG00000101892	0.629521
ZACN	ENSG00000186919	0.606253		RP11-685N3.1	ENSG00000228325	0.629423
PCF11	ENSG00000165494	0.606252		RP11-4M23.2	ENSG00000229106	0.629359
CHRM3-AS2	ENSG00000233355	0.606049		RP11-846F4.11	ENSG00000264970	0.629317
TLR8	ENSG00000101916	0.605937		RP11-164O23.7	ENSG00000243636	0.629029
RP11-411B10.4	ENSG00000267756	0.605918		ELAVL4	ENSG00000162374	0.628961
TRERF1	ENSG00000124496	0.6059		LINC00305	ENSG00000179676	0.628929
RP11-1348G14.5	ENSG00000260796	0.605543		RP13-444H2.1	ENSG00000271564	0.628897
FNBP1	ENSG00000187239	0.605151		VDAC1P2	ENSG00000213856	0.628893
RAB37	ENSG00000172794	0.605031		RP11-567G24.1	ENSG00000228818	0.628866
IRG1	ENSG00000102794	0.605		CFHR5	ENSG00000134389	0.628865
RP11-277P12.20	ENSG00000245648	0.604515		LIPF	ENSG00000182333	0.628863
ZNFX1	ENSG00000124201	0.604507		SALL4P5	ENSG00000231915	0.628863
PHBP9	ENSG00000230224	0.604418		OR2AJ1	ENSG00000177275	0.628858
AXL	ENSG00000167601	0.604225		HNRNPA1P55	ENSG00000249920	0.628857
HLA-DMA	ENSG00000204257	0.604128		NIFKP8	ENSG00000259449	0.628856
FCGR1A	ENSG00000150337	0.603761		LINC00437	ENSG00000236354	0.628854
TNK2-AS1	ENSG00000224614	0.603655		TPMTP2	ENSG00000234562	0.628852
COL4A3	ENSG00000169031	0.603608		SOCS2P2	ENSG00000224465	0.628846
HTR3A	ENSG00000166736	0.603332		RP5-1066H13.4	ENSG00000229528	0.628837
AFAP1-AS1	ENSG00000272620	0.603268		CTD-2410N18.1	ENSG00000239615	0.628832
HLA-DRB1	ENSG00000196126	0.603223		RP11-336K24.5	ENSG00000224276	0.628824
AC002480.3	ENSG00000232759	0.603143		RP11-277E18.2	ENSG00000255356	0.628801
AC005009.2	ENSG00000233073	0.6031		RN7SKP268	ENSG00000223039	0.62877
CSRNP1	ENSG00000144655	0.602967		ATP1A4	ENSG00000132681	0.628708
PFN1	ENSG00000108518	0.602859		RN7SL382P	ENSG00000240723	0.628696
C2orf27A	ENSG00000197927	0.602769		CTC-436K13.1	ENSG00000253673	0.628525
MEF2B	ENSG00000213999	0.602483		TRAV1-2	ENSG00000256553	0.628447
IL11	ENSG00000095752	0.602446		TRBV11-2	ENSG00000241657	0.628123
RP11-392E22.10	ENSG00000272934	0.601804		RP11-265N6.1	ENSG00000261684	0.62803
LL22NC03-104C7.1	ENSG00000236054	0.601572		CRLF3	ENSG00000176390	0.627933
IGHV3-13	ENSG00000211942	0.601527		IGKV1-27	ENSG00000244575	0.627923
GPR25	ENSG00000170128	0.601514		ARHGAP12	ENSG00000165322	0.627912
AMIGO3	ENSG00000176020	0.601174		KRT8P31	ENSG00000250148	0.627901
ANO1-AS2	ENSG00000254417	0.601161		AC006026.10	ENSG00000232553	0.627823
RP4-718P11.1	ENSG00000271426	0.601101		MS4A1	ENSG00000156738	0.627774
GBP2	ENSG00000162645	0.601092		CSF2RA	ENSG00000198223	0.627732
C17orf49	ENSG00000258315	0.601076		PAICSP3	ENSG00000226840	0.627714
ID2	ENSG00000115738	0.601027		MTCYBP3	ENSG00000232373	0.627683
KIR2DL2	ENSG00000215764	0.601001		ENPP6	ENSG00000164303	0.62766
RP11-867G2.8	ENSG00000255929	0.600957		LGALS9C	ENSG00000171916	0.627619
FAM208A	ENSG00000163946	0.600889		RCC2P4	ENSG00000249558	0.627574
HLA-DOA	ENSG00000204252	0.600884		RP11-353N4.6	ENSG00000269501	0.627546
CACNA1E	ENSG00000198216	0.600721		CTD-2384B9.1	ENSG00000271350	0.627392
SEPT1	ENSG00000270466	0.600521		CD79A	ENSG00000105369	0.62729
HLA-L	ENSG00000243753	0.600301		ALPK1	ENSG00000073331	0.626927
PVRIG	ENSG00000213413	0.599867		RP11-1094M14.5	ENSG00000267074	0.626392
IGLC5	ENSG00000254030	0.599727		RP11-744D14.1	ENSG00000260668	0.626148
AL928768.3	ENSG00000253701	0.599688		RP11-275I4.1	ENSG00000259598	0.626141
ANKRD2	ENSG00000165887	0.599569		LL22NC03-24A12.8	ENSG00000231392	0.626057
IGHV3-43	ENSG00000232216	0.599374		C1S	ENSG00000182326	0.626025
PROC	ENSG00000115718	0.599309		RP11-327F22.4	ENSG00000260616	0.625977
SLC20A1	ENSG00000144136	0.59908		TMEM176B	ENSG00000106565	0.62568
SERPINB1	ENSG00000021355	0.598855		NFAM1	ENSG00000235568	0.625667
NCF1	ENSG00000158517	0.598588		TOR3A	ENSG00000186283	0.625569
TAS1R3	ENSG00000169962	0.598488		BPI	ENSG00000101425	0.625539
CRYBA4	ENSG00000196431	0.598486		RP11-640N20.8	ENSG00000266379	0.625236
ABHD15	ENSG00000168792	0.59838		PPP1R14BP5	ENSG00000213133	0.624988
FOXN2	ENSG00000170802	0.598329		XXbac-BPG248L24.12	ENSG00000271581	0.624927
IGHV3-15	ENSG00000211943	0.598196		STX11	ENSG00000135604	0.624473
KIF21B	ENSG00000116852	0.598174		NTRK1	ENSG00000198400	0.624433
GPX1P2	ENSG00000215326	0.598032		RP1-292B18.3	ENSG00000232290	0.624345
SECTM1	ENSG00000141574	0.598023		IGLV3-16	ENSG00000211665	0.624223
BCL11B	ENSG00000127152	0.597953		RP11-565N2.2	ENSG00000259815	0.623691
CYP27B1	ENSG00000111012	0.59735		AL928768.3	ENSG00000253701	0.623587
CASP5	ENSG00000137757	0.597344		RP1-93H18.7	ENSG00000272403	0.62354
ARHGAP19	ENSG00000213390	0.597299		NCKAP1L	ENSG00000123338	0.623466
RP11-1151B14.4	ENSG00000267257	0.596748		DMRTC1B	ENSG00000184911	0.623465
TEX28P1	ENSG00000182242	0.596713		MAP3K19	ENSG00000176601	0.623363
SLC47A2	ENSG00000180638	0.596557		YPEL4	ENSG00000166793	0.623188
GIMAP1	ENSG00000213203	0.596525		METTL4	ENSG00000101574	0.623155
RP11-538I12.2	ENSG00000261063	0.596524		RP11-16D22.2	ENSG00000271850	0.623081
EDEM1	ENSG00000134109	0.596353		PSMB8	ENSG00000204264	0.623003
RP11-498E2.9	ENSG00000269970	0.596337		THEMIS	ENSG00000172673	0.62296
C1orf167	ENSG00000215910	0.596171		NBEA	ENSG00000172915	0.622436
ELF4	ENSG00000102034	0.595998		DPEP1	ENSG00000015413	0.622351
LGALS2	ENSG00000100079	0.595544		IL9R	ENSG00000124334	0.62235
RP11-804F13.2	ENSG00000257645	0.595469		ACSL5	ENSG00000197142	0.622314
IL26	ENSG00000111536	0.595126		RP11-815I9.5	ENSG00000265693	0.622074
LINC00672	ENSG00000263874	0.594974		CA7	ENSG00000168748	0.62197
GIMAP6	ENSG00000133561	0.594956		PLEKHG7	ENSG00000187510	0.621955
LINC00303	ENSG00000176754	0.59482		RP11-379K17.12	ENSG00000268220	0.621624
CYB561	ENSG00000008283	0.594696		CADM3	ENSG00000162706	0.621578
FCAMR	ENSG00000162897	0.59435		CTD-2575K13.6	ENSG00000268041	0.621465
IGHV3-64	ENSG00000223648	0.593904		RGS9	ENSG00000108370	0.621335
RCSD1	ENSG00000198771	0.593866		ZBTB32	ENSG00000011590	0.621288
SHD	ENSG00000105251	0.593772		CASP10	ENSG00000003400	0.621219
AC112721.2	ENSG00000222032	0.593485		TNFAIP2	ENSG00000185215	0.621134
AC097639.8	ENSG00000237433	0.59325		HLA-E	ENSG00000204592	0.620994
CPN2	ENSG00000178772	0.593196		NCR1	ENSG00000189430	0.620746
RFPL4B	ENSG00000251258	0.593136		RP11-890B15.3	ENSG00000255455	0.620544
OPN1MW	ENSG00000147380	0.593119		TAS1R3	ENSG00000169962	0.620439
RPS2P28	ENSG00000179157	0.593101		CCL4L2	ENSG00000197262	0.620433
NT5E	ENSG00000135318	0.592849		NCF1B	ENSG00000182487	0.620355
GAL3ST2	ENSG00000154252	0.592468		LAPTM5	ENSG00000162511	0.620025
CDHR5	ENSG00000099834	0.592317		DNAJC24	ENSG00000170946	0.619963
ZDHHC21	ENSG00000175893	0.592272		IGHV1-45	ENSG00000211961	0.619949
CLUHP3	ENSG00000131797	0.592232		AP000295.9	ENSG00000249624	0.61982
UNC13D	ENSG00000092929	0.591936		PPIAL4C	ENSG00000198161	0.619788
AP003774.1	ENSG00000236935	0.591127		RP11-15I20.1	ENSG00000272814	0.619781
HLA-DQB1	ENSG00000179344	0.591002		RPL7P22	ENSG00000226544	0.619736
RP11-196G18.3	ENSG00000233030	0.590869		NCF1	ENSG00000158517	0.619601
AC090627.1	ENSG00000235300	0.590857		BTN3A2	ENSG00000186470	0.619545
RP11-555F9.2	ENSG00000229613	0.590657		ERO1LB	ENSG00000086619	0.619308
RP11-731F5.1	ENSG00000254140	0.590573		AC013448.2	ENSG00000235610	0.619061
ANKRD29	ENSG00000154065	0.590433		TRBV10-1	ENSG00000211717	0.619045
ANTXRLP1	ENSG00000243536	0.590433		EEF1A1P30	ENSG00000237757	0.618915
SLC7A7	ENSG00000155465	0.590171		AP001055.6	ENSG00000225331	0.61891
RP11-144G6.12	ENSG00000254929	0.589973		TNFSF10	ENSG00000121858	0.618827
PRSS1	ENSG00000204983	0.58974		RN7SL422P	ENSG00000265605	0.618631
RP11-662M24.2	ENSG00000256725	0.58963		RP11-1049A21.2	ENSG00000257824	0.618619
MRGPRX4	ENSG00000179817	0.589511		ADORA1	ENSG00000163485	0.618288
LILRB4	ENSG00000186818	0.589401		IGKV3D-15	ENSG00000224041	0.618197
RP1-93H18.7	ENSG00000272403	0.589345		CALCR	ENSG00000004948	0.617912
AC011747.3	ENSG00000231435	0.589335		USP12-AS2	ENSG00000230641	0.617353
NKG2-E	ENSG00000255641	0.589263		RP11-180P8.1	ENSG00000263931	0.617082
RP11-572O6.1	ENSG00000271973	0.589177		IFITM1	ENSG00000185885	0.616453
TRERNA1	ENSG00000231265	0.58897		NAGS	ENSG00000161653	0.616317
AC009950.2	ENSG00000225963	0.588942		ZNF804A	ENSG00000170396	0.616196
STAT1	ENSG00000115415	0.588723		KHDRBS2	ENSG00000112232	0.616171
VWA5B1	ENSG00000158816	0.588664		C10orf10	ENSG00000165507	0.616069
CTD-2561J22.6	ENSG00000268705	0.588651		OR7E13P	ENSG00000197882	0.616046
FUT1	ENSG00000174951	0.588599		IDO2	ENSG00000188676	0.615721
NR1H3	ENSG00000025434	0.588567		RP11-342D14.1	ENSG00000229491	0.615633
IGLV3-21	ENSG00000211662	0.588498		RP11-317B3.2	ENSG00000237593	0.615578
RASSF6	ENSG00000169435	0.58848		IGHV3OR15-7	ENSG00000259490	0.615503
INSL3	ENSG00000248099	0.588118		HSD17B6	ENSG00000025423	0.615448
RNF166	ENSG00000158717	0.587845		CCL4L1	ENSG00000205020	0.615353
GADD45G	ENSG00000130222	0.587808		AC022182.3	ENSG00000254802	0.615257
ADM5	ENSG00000224420	0.587523		CCDC28A	ENSG00000024862	0.615228
THEMIS	ENSG00000172673	0.587521		RP11-586D19.1	ENSG00000249896	0.615222
AC006116.22	ENSG00000266907	0.5873		GRAP2	ENSG00000100351	0.615141
GHRL	ENSG00000157017	0.587273		CTC-378H22.1	ENSG00000254887	0.614949
RP3-326L13.3	ENSG00000272294	0.587262		MDS2	ENSG00000197880	0.614893
KRT2	ENSG00000172867	0.587213		SLFN13	ENSG00000154760	0.614803
COX5BP2	ENSG00000213111	0.587121		CD8A	ENSG00000153563	0.614778
HMGN2P17	ENSG00000238249	0.586879		VN1R42P	ENSG00000223476	0.614597
ARHGEF7-IT1	ENSG00000233644	0.586854		RP11-91K8.4	ENSG00000214301	0.61457
JUNB	ENSG00000171223	0.586515		IGSF6	ENSG00000140749	0.614258
PRDX2P3	ENSG00000249140	0.58651		ZNF267	ENSG00000185947	0.614024
INTS2	ENSG00000108506	0.586481		ZNF763	ENSG00000267179	0.61395
RP11-379K17.12	ENSG00000268220	0.58606		P2RY11	ENSG00000244165	0.613816
RP11-4M23.2	ENSG00000229106	0.586025		RP11-395C3.1	ENSG00000230929	0.613689
VDR	ENSG00000111424	0.58591		UBA7	ENSG00000182179	0.613593
EMBP1	ENSG00000231752	0.585867		GP5	ENSG00000178732	0.613453
LIMK1	ENSG00000106683	0.585779		RP11-799B12.2	ENSG00000264924	0.61339
TBCE-AS1	ENSG00000243533	0.585746		PRF1	ENSG00000180644	0.6133
DDTP1	ENSG00000230683	0.585655		AC006042.8	ENSG00000233264	0.613225
RP11-143M1.3	ENSG00000227917	0.585601		DYSF	ENSG00000135636	0.612909
RP11-359D14.2	ENSG00000233860	0.585335		OPCML	ENSG00000183715	0.612819
DOCK2	ENSG00000134516	0.58519		RP11-428G5.5	ENSG00000255760	0.612615
AC006445.7	ENSG00000249148	0.585146		RP11-324H7.1	ENSG00000248452	0.612062
LINC01055	ENSG00000235366	0.584823		FRMPD4	ENSG00000169933	0.61198
CBR3-AS1	ENSG00000236830	0.584575		TRIM37	ENSG00000108395	0.61196
RP11-598F7.4	ENSG00000249695	0.584382		PAX5	ENSG00000196092	0.611955
XXbac-BPG254F23.6	ENSG00000241287	0.5843		RP11-960L18.1	ENSG00000261218	0.611856
RP11-275I4.2	ENSG00000259747	0.584065		RNVU1-12	ENSG00000201183	0.611674
ECEL1	ENSG00000171551	0.583492		RNVU1-3	ENSG00000206694	0.611674
RP11-973H7.3	ENSG00000267249	0.583469		RP11-422P24.10	ENSG00000273026	0.611656
LRRC37A4P	ENSG00000214425	0.58322		ADAM8	ENSG00000151651	0.611425
C19orf38	ENSG00000214212	0.583166		ANKEF1	ENSG00000132623	0.611355
ABI3	ENSG00000108798	0.583005		TBCEL	ENSG00000154114	0.610925
CALHM1	ENSG00000185933	0.582914		CASP8	ENSG00000064012	0.610827
WFDC12	ENSG00000168703	0.582884		PPIAL4B	ENSG00000255854	0.610793
MEI1	ENSG00000167077	0.582777		CTSO	ENSG00000256043	0.610765
AC073316.1	ENSG00000236708	0.582725		RP11-476D10.1	ENSG00000260943	0.61055
AC000089.3	ENSG00000235776	0.582713		UFM1	ENSG00000120686	0.610472
AIM1	ENSG00000112297	0.58263		GZMH	ENSG00000100450	0.610457
ASS1P1	ENSG00000220517	0.582624		GTF2H1	ENSG00000110768	0.610389
CCL4L2	ENSG00000197262	0.582622		GPR84	ENSG00000139572	0.610028
MXRA5P1	ENSG00000235649	0.582576		TRBV10-2	ENSG00000229769	0.609952
OPN1MW2	ENSG00000166160	0.58243		ANKRD18A	ENSG00000180071	0.609787
NFKB1	ENSG00000109320	0.582021		HAVCR2	ENSG00000135077	0.609786
ITGB8	ENSG00000105855	0.581818		IGHA1	ENSG00000211895	0.609354
CDHR4	ENSG00000187492	0.58173		SCT	ENSG00000070031	0.60927
AC079466.1	ENSG00000266976	0.581308		TRAV8-1	ENSG00000211782	0.609244
IGHG4	ENSG00000211892	0.58093		RPS4XP13	ENSG00000240371	0.609234
AC009473.1	ENSG00000234141	0.580838		BMS1P6	ENSG00000251070	0.609156
HDAC9	ENSG00000048052	0.580774		CCR2	ENSG00000121807	0.609094
CCDC63	ENSG00000173093	0.580692		GPR113	ENSG00000173567	0.608955
RP4-647C14.3	ENSG00000258944	0.58064		CPHL1P	ENSG00000240216	0.608915
RP11-225H22.4	ENSG00000234699	0.580409		IGKV1D-16	ENSG00000241244	0.608771
IGKV2-30	ENSG00000243238	0.580405		RP11-327F22.1	ENSG00000260929	0.60873
ADCY7	ENSG00000121281	0.580367		FAM117A	ENSG00000121104	0.608717
CTD-2370N5.3	ENSG00000265118	0.580351		LAG3	ENSG00000089692	0.608714
EGR4	ENSG00000135625	0.58014		ZEB1-AS1	ENSG00000237036	0.608686
GPR183	ENSG00000169508	0.580138		WDR17	ENSG00000150627	0.608683
TTLL10	ENSG00000162571	0.580021		RP13-297E16.4	ENSG00000223511	0.608675
IGHV3-73	ENSG00000211976	0.579891		SERPINA10	ENSG00000140093	0.608393
HERPUD1	ENSG00000051108	0.579871		TRGV4	ENSG00000211698	0.608185
HLA-DQA2	ENSG00000237541	0.579864		KIAA1009	ENSG00000135315	0.608098
DMRTC1B	ENSG00000184911	0.579815		KLF2	ENSG00000127528	0.607924
AC004906.3	ENSG00000237286	0.579803		RP13-977J11.8	ENSG00000256312	0.607667
ARNTL	ENSG00000133794	0.579639		SERPINI2	ENSG00000114204	0.607647
NAAA	ENSG00000138744	0.579627		CLEC9A	ENSG00000197992	0.607628
AC112198.1	ENSG00000232517	0.579595		XBP1	ENSG00000100219	0.607527
RP11-4F5.2	ENSG00000260359	0.579156		RP11-273B20.1	ENSG00000256967	0.606957
RP11-553L6.3	ENSG00000240487	0.579097		ICAM2	ENSG00000108622	0.606916
EIF2AK3	ENSG00000172071	0.579031		ATP6AP2	ENSG00000182220	0.606862
COL12A1	ENSG00000111799	0.579021		DERL3	ENSG00000099958	0.606768
RP11-586D19.2	ENSG00000251408	0.578954		RP11-484D2.2	ENSG00000254907	0.606636
RP11-273B20.1	ENSG00000256967	0.578903		CTC-479C5.12	ENSG00000261884	0.606598
CCL3	ENSG00000006075	0.578898		HEPH	ENSG00000089472	0.606573
NXPE3	ENSG00000144815	0.578825		STAC3	ENSG00000185482	0.606539
KCNN4	ENSG00000104783	0.578767		ZDHHC4P1	ENSG00000238025	0.606534
RP11-356C4.3	ENSG00000260507	0.578722		CTD-2034I21.2	ENSG00000263082	0.60651
Z82188.1	ENSG00000255594	0.578609		CXCL10	ENSG00000169245	0.606478
TRBV5-6	ENSG00000211728	0.578491		RGS19	ENSG00000171700	0.606476
HMCN2	ENSG00000148357	0.578364		KRTAP5-9	ENSG00000254997	0.60645
XBP1	ENSG00000100219	0.578293		RP11-680H20.2	ENSG00000250519	0.606114
RP11-185E8.1	ENSG00000240497	0.578166		AC006539.3	ENSG00000268070	0.606106
ENPP6	ENSG00000164303	0.577878		IGHV3-23	ENSG00000211949	0.606073
LY75-CD302	ENSG00000248672	0.577609		CYTH1	ENSG00000108669	0.605874
NCF1C	ENSG00000165178	0.577532		NR4A2	ENSG00000153234	0.60567
RP11-473M20.9	ENSG00000262370	0.577499		AC097467.2	ENSG00000250910	0.605646
AMPD1	ENSG00000116748	0.577355		TRERF1	ENSG00000124496	0.605557
MYO1F	ENSG00000142347	0.577252		TRAV8-5	ENSG00000256379	0.605429
DNTT	ENSG00000107447	0.577154		CYBB	ENSG00000165168	0.605328
RP13-487C10.1	ENSG00000215174	0.576964		ADAP1	ENSG00000105963	0.605057
XXbac-BPG299F13.14	ENSG00000271821	0.576855		FAM20C	ENSG00000177706	0.604967
TAPBP	ENSG00000231925	0.576855		TRAV5	ENSG00000211779	0.604707
RP11-640M9.1	ENSG00000236943	0.576829		LRRC37A17P	ENSG00000263142	0.604537
RP11-768B22.2	ENSG00000248571	0.576821		RP11-568N6.1	ENSG00000260101	0.604385
KIAA1755	ENSG00000149633	0.576793		IGHG2	ENSG00000211893	0.60408
RP11-356M20.1	ENSG00000259674	0.576785		AL590483.1	ENSG00000268146	0.60403
NLRP3	ENSG00000162711	0.57664		FAM131B	ENSG00000159784	0.603834
IGKV2D-30	ENSG00000239571	0.576575		AC108463.1	ENSG00000230499	0.603713
ATP6V0A2	ENSG00000185344	0.576387		TREML2	ENSG00000112195	0.603335
KYNU	ENSG00000115919	0.576381		MEI1	ENSG00000167077	0.603197
FAM214A	ENSG00000047346	0.57625		AIRE	ENSG00000160224	0.603086
DOPEY1	ENSG00000083097	0.576093		RP11-403I13.5	ENSG00000232721	0.603025
NMI	ENSG00000123609	0.576058		IGHV4-61	ENSG00000211970	0.60277
KDM5C-IT1	ENSG00000235262	0.575862		FCRL2	ENSG00000132704	0.602683
RP5-897D18.1	ENSG00000231604	0.575704		GMFG	ENSG00000130755	0.602456
TRBV24-1	ENSG00000211750	0.575669		SCAMP5	ENSG00000198794	0.602066
AC073236.3	ENSG00000234722	0.575665		STAT1	ENSG00000115415	0.601985
APLNR	ENSG00000134817	0.575281		SNX29P1	ENSG00000158482	0.601933
DEFB4B	ENSG00000177257	0.575274		HPS5	ENSG00000110756	0.601512
SNX18P7	ENSG00000234373	0.575237		AC004257.3	ENSG00000270143	0.601231
RBMXL2	ENSG00000170748	0.574953		FGF14	ENSG00000102466	0.601118
RP11-284F21.9	ENSG00000272068	0.574815		RP11-61A14.1	ENSG00000258122	0.600823
RP11-588K22.2	ENSG00000260244	0.574681		CTC-308K20.3	ENSG00000253785	0.600816
RFX5	ENSG00000143390	0.574584		AKAP5	ENSG00000179841	0.60069
RP11-1036E20.7	ENSG00000254704	0.574419		ECEL1	ENSG00000171551	0.600637
ZNRF2	ENSG00000180233	0.574168		RAB39A	ENSG00000179331	0.600285
RP11-731F5.2	ENSG00000253364	0.574003		CTD-2306M10.1	ENSG00000270107	0.600215
FYB	ENSG00000082074	0.573907		HS3ST3B1	ENSG00000125430	0.600203
ACRBP	ENSG00000111644	0.573854		CCDC69	ENSG00000198624	0.600097
ANO7P1	ENSG00000237276	0.5736		XXbac-BPG32J3.20	ENSG00000204422	0.599754
TRGV2	ENSG00000233306	0.573498		TLR8	ENSG00000101916	0.599605
TRBV5-3	ENSG00000211715	0.57335		PAOX	ENSG00000148832	0.599455
GNAQP1	ENSG00000214077	0.573191		TSPAN13	ENSG00000106537	0.59937
CXorf38	ENSG00000185753	0.573122		TRGV10	ENSG00000211694	0.599353
KIR3DL3	ENSG00000242019	0.573071		RP11-856M7.6	ENSG00000266604	0.599134
ASPHD2	ENSG00000128203	0.572969		CEP19	ENSG00000174007	0.598906
PPP1R2P1	ENSG00000234515	0.572827		MYO1F	ENSG00000142347	0.598603
ANKRD36BP2	ENSG00000230006	0.57281		POU3F4	ENSG00000196767	0.598436
RP3-477O4.14	ENSG00000230155	0.572786		RP11-39K24.12	ENSG00000228097	0.598359
CASP8	ENSG00000064012	0.572785		RP11-250B2.3	ENSG00000233967	0.598312
B2M	ENSG00000166710	0.572647		GADD45G	ENSG00000130222	0.598243
RP5-857K21.2	ENSG00000235146	0.572478		AC144521.1	ENSG00000228956	0.59812
RMRPP1	ENSG00000253045	0.572096		BTN3A3	ENSG00000111801	0.598086
CLECL1	ENSG00000184293	0.571934		TRAPPC10	ENSG00000160218	0.597877
ANKRD12	ENSG00000101745	0.571739		LILRB4	ENSG00000186818	0.597821
RP4-738P11.4	ENSG00000229757	0.571376		AC090602.2	ENSG00000242088	0.597003
hsa-mir-7162	ENSG00000166104	0.571364		RP6-206I17.3	ENSG00000226637	0.596922
TRABD2A	ENSG00000186854	0.57098		IFI27	ENSG00000165949	0.59676
IGLV4-69	ENSG00000211637	0.570973		RP11-373L24.1	ENSG00000267520	0.596716
ARL11	ENSG00000152213	0.570733		ROCK1	ENSG00000067900	0.596519
PARVG	ENSG00000138964	0.570553		NUB1	ENSG00000013374	0.59638
LINC00707	ENSG00000238266	0.570504		MCFD2	ENSG00000180398	0.596292
RASSF4	ENSG00000107551	0.570467		PLCXD2	ENSG00000240891	0.596267
DEFB4A	ENSG00000171711	0.57016		ETV7	ENSG00000010030	0.596081
BCL3	ENSG00000069399	0.570015		IGHV1OR15-3	ENSG00000271288	0.596051
GPR113	ENSG00000173567	0.569988		CD52	ENSG00000169442	0.595927
GMFG	ENSG00000130755	0.569965		MOBP	ENSG00000168314	0.595871
EDNRB-AS1	ENSG00000225579	0.569905		RP11-104H15.9	ENSG00000262624	0.595823
HAPLN3	ENSG00000140511	0.569611		LINC00334	ENSG00000182586	0.595718
RP11-10J5.1	ENSG00000226004	0.569591		RP11-96D1.9	ENSG00000262514	0.59545
TRGV7	ENSG00000249978	0.569465		ITGB4	ENSG00000132470	0.595332
GDA	ENSG00000119125	0.569416		TUBB8P2	ENSG00000218896	0.59521
HTR7	ENSG00000148680	0.569319		MSL3	ENSG00000005302	0.595117
PSMC1P11	ENSG00000217385	0.569249		TNIP3	ENSG00000050730	0.595073
RP11-214K3.23	ENSG00000270130	0.568928		AC011841.1	ENSG00000212884	0.594895
NTM	ENSG00000182667	0.568903		RP11-47L3.1	ENSG00000267364	0.594895
PGAM1P7	ENSG00000213997	0.568821		RP11-435I10.5	ENSG00000271623	0.594856
LGALS9B	ENSG00000170298	0.568402		ST8SIA4	ENSG00000113532	0.594851
FRYL	ENSG00000075539	0.567885		ARHGEF9	ENSG00000131089	0.594816
MAP3K14	ENSG00000006062	0.567578		CTD-2653D5.1	ENSG00000255438	0.594686
NCOA7	ENSG00000111912	0.567572		APOL1	ENSG00000100342	0.594668
C15orf53	ENSG00000175779	0.567507		RP11-554I8.2	ENSG00000223784	0.594453
CTD-2377D24.6	ENSG00000244649	0.567489		IKZF2	ENSG00000030419	0.593989
RRM2P2	ENSG00000236484	0.567349		SLC41A2	ENSG00000136052	0.593983
C6orf229	ENSG00000260286	0.567131		TPO	ENSG00000115705	0.593884
AC067960.1	ENSG00000234455	0.567131		BRCA2	ENSG00000139618	0.5938
SLC9A7	ENSG00000065923	0.566826		RASA4	ENSG00000105808	0.593629
LCE3E	ENSG00000185966	0.56682		EIF2AK3	ENSG00000172071	0.593365
LCP2	ENSG00000043462	0.566812		AC114730.3	ENSG00000224272	0.593305
ITGA3	ENSG00000005884	0.566751		AC009473.1	ENSG00000234141	0.593219
RP11-174O3.1	ENSG00000240882	0.566567		MYH6	ENSG00000197616	0.593103
AMPD3	ENSG00000133805	0.566564		NLRP1	ENSG00000091592	0.593063
RPL12P1	ENSG00000204194	0.566525		GPR65	ENSG00000140030	0.592877
TSHB	ENSG00000134200	0.566498		NCF1C	ENSG00000165178	0.59261
IGKV1-12	ENSG00000243290	0.566407		RP5-998N21.4	ENSG00000234571	0.592422
RN7SL477P	ENSG00000239367	0.56622		AC073072.7	ENSG00000234513	0.592349
CTD-2377D24.8	ENSG00000262745	0.566131		CTAGE5	ENSG00000150527	0.592236
TRAV5	ENSG00000211779	0.566001		RP11-325E14.5	ENSG00000225715	0.592094
SLFN13	ENSG00000154760	0.565956		TAP2	ENSG00000204267	0.592074
RP11-464F9.1	ENSG00000242288	0.565803		KLHL5	ENSG00000109790	0.592063
CTD-2349P21.10	ENSG00000265791	0.565545		IKZF3	ENSG00000161405	0.592054
ARAP2	ENSG00000047365	0.565446		AC006445.7	ENSG00000249148	0.591923
PADI1	ENSG00000142623	0.564946		DOK7	ENSG00000175920	0.591804
SCIMP	ENSG00000161929	0.564901		AC092580.1	ENSG00000229405	0.59173
MDS2	ENSG00000197880	0.56488		RP11-143M1.3	ENSG00000227917	0.591338
RP5-1091N2.9	ENSG00000228427	0.564839		CYBA	ENSG00000051523	0.591244
AQP6	ENSG00000086159	0.564659		RP13-977J11.2	ENSG00000256576	0.591183
RP11-169D4.2	ENSG00000256633	0.564549		IGKV3D-11	ENSG00000211632	0.59116
RP11-173B14.5	ENSG00000261105	0.564399		JUNB	ENSG00000171223	0.590897
RP11-728F11.3	ENSG00000254844	0.564313		SYNGR2	ENSG00000108639	0.59089
RP11-326L17.1	ENSG00000260685	0.564296		UNC45B	ENSG00000141161	0.590859
GRXCR2	ENSG00000204928	0.564106		APOL6	ENSG00000221963	0.590823
RP11-1094M14.4	ENSG00000255987	0.564093		UCP3	ENSG00000175564	0.590812
RP11-366M4.14	ENSG00000250712	0.563876		RP11-644F5.10	ENSG00000258311	0.590808
RP11-826N14.2	ENSG00000248469	0.563857		NBPF20	ENSG00000203832	0.590676
RP11-244B22.6	ENSG00000261398	0.563827		ZDHHC22	ENSG00000177108	0.590628
CHAT	ENSG00000070748	0.563823		GRK5	ENSG00000198873	0.590619
TRAV20	ENSG00000211800	0.563764		TBC1D8	ENSG00000204634	0.590359
RP11-717H13.1	ENSG00000248339	0.563719		CLIC2	ENSG00000155962	0.590327
RN7SKP214	ENSG00000201078	0.563699		AC007283.5	ENSG00000234431	0.59006
RP5-998N21.4	ENSG00000234571	0.563555		RP11-672A2.6	ENSG00000255479	0.590015
CTD-2012K14.2	ENSG00000261396	0.563494		TRAFD1	ENSG00000135148	0.58994
RPL13AP3	ENSG00000177350	0.563409		DPYD	ENSG00000188641	0.58987
RPS24P17	ENSG00000243988	0.563359		IRF5	ENSG00000128604	0.589748
C5orf56	ENSG00000197536	0.562943		AC007386.4	ENSG00000232613	0.589571
RGS18	ENSG00000150681	0.562885		AP000936.1	ENSG00000234268	0.589571
IL13RA2	ENSG00000123496	0.562838		RP11-267C16.1	ENSG00000227115	0.589109
AC092580.1	ENSG00000229405	0.562818		C10orf54	ENSG00000107738	0.589044
GRAP2	ENSG00000100351	0.562745		MANF	ENSG00000145050	0.589011
AL365331.2	ENSG00000213262	0.562624		RP11-308N19.1	ENSG00000234323	0.588846
TUBD1	ENSG00000108423	0.562322		NFKBIA	ENSG00000100906	0.588688
CTB-109A12.1	ENSG00000251405	0.562284		MIR155HG	ENSG00000234883	0.588615
ERLEC1	ENSG00000068912	0.562267		CTB-180A7.6	ENSG00000269444	0.588574
IGHV3-35	ENSG00000211957	0.562239		RP11-264E20.2	ENSG00000270160	0.588373
RP11-134O21.1	ENSG00000254319	0.562173		IGHV3OR16-13	ENSG00000271178	0.588081
RP13-379L11.3	ENSG00000270411	0.561997		RP3-395C13.1	ENSG00000218631	0.587864
WNT7A	ENSG00000154764	0.561953		FERMT3	ENSG00000149781	0.587612
PROB1	ENSG00000228672	0.561723		ZRSR2	ENSG00000169249	0.587606
STX1B	ENSG00000099365	0.561698		SPTY2D1	ENSG00000179119	0.587479
ADRA1D	ENSG00000171873	0.5615		IGKV3-7	ENSG00000243063	0.587196
RP11-76E16.2	ENSG00000257674	0.561473		DLGAP1-AS3	ENSG00000263724	0.586899
TMSB4XP8	ENSG00000187653	0.561404		CTSW	ENSG00000172543	0.586658
TAPBPL	ENSG00000139192	0.561359		ANKRD22	ENSG00000152766	0.586543
FLI1	ENSG00000151702	0.561327		CSF1	ENSG00000184371	0.586537
LCE3D	ENSG00000163202	0.561293		CTB-133G6.1	ENSG00000263264	0.586341
ZBTB20-AS1	ENSG00000241560	0.561292		BBS12	ENSG00000181004	0.586315
IL27	ENSG00000197272	0.56129		TRDV2	ENSG00000211821	0.586263
ATP5A1P3	ENSG00000263232	0.561259		NKG2-E	ENSG00000255641	0.586084
FAM159A	ENSG00000182183	0.561216		WNT1	ENSG00000125084	0.586023
SYNE1	ENSG00000131018	0.561166		RP11-713N11.4	ENSG00000258449	0.58594
LINC00941	ENSG00000235884	0.561066		NUAK2	ENSG00000163545	0.585866
RP11-203M5.6	ENSG00000259162	0.561033		RP11-649E7.5	ENSG00000258377	0.585781
RP11-1096G20.5	ENSG00000266368	0.560983		GOLGA8K	ENSG00000249931	0.585686
RP11-332J15.4	ENSG00000272071	0.560876		CTC-297N7.8	ENSG00000273290	0.585669
OLFML2A	ENSG00000185585	0.56083		RP4-680D5.8	ENSG00000272510	0.585665
ZNF791	ENSG00000173875	0.560678		AC068580.7	ENSG00000230834	0.585501
CTD-2269F5.1	ENSG00000250320	0.560671		PTCRA	ENSG00000171611	0.585195
GS1-259H13.10	ENSG00000272647	0.560632		CDH19	ENSG00000071991	0.585145
FABP7P1	ENSG00000226766	0.560501		RP11-736N17.8	ENSG00000259444	0.585141
ANKEF1	ENSG00000132623	0.560403		SGIP1	ENSG00000118473	0.585137
RP11-1094M14.7	ENSG00000267312	0.560204		IGKV1D-8	ENSG00000239819	0.584973
SFT2D2	ENSG00000213064	0.560122		RP11-542B15.1	ENSG00000203585	0.584911
TRAV27	ENSG00000211809	0.560094		MAP3K14-AS1	ENSG00000267278	0.584893
LINC00623	ENSG00000235398	0.560093		LAIR1	ENSG00000167613	0.584736
OSBPL3	ENSG00000070882	0.559953		LGI4	ENSG00000153902	0.584656
VSIG1	ENSG00000101842	0.559936		IGHV3-35	ENSG00000211957	0.584611
PROZ	ENSG00000126231	0.559805		TNFSF13	ENSG00000161955	0.584517
CCL4L1	ENSG00000205020	0.559518		PIK3R5	ENSG00000141506	0.584472
TNFRSF13B	ENSG00000240505	0.559481		STK4	ENSG00000101109	0.584418
IGLV2-23	ENSG00000211660	0.559397		PRR15	ENSG00000176532	0.584391
RP5-943J3.1	ENSG00000231613	0.559184		TMF1	ENSG00000144747	0.584143
YWHAZP2	ENSG00000213236	0.559023		ZBTB20-AS1	ENSG00000241560	0.584025
MLKL	ENSG00000168404	0.558974		RP11-734E19.1	ENSG00000258090	0.583978
RP11-307N16.6	ENSG00000273167	0.558913		IGLV2-18	ENSG00000211664	0.583793
LCE3C	ENSG00000244057	0.558829		RP11-403I13.4	ENSG00000223779	0.583759
NLRP1	ENSG00000091592	0.558768		CHST2	ENSG00000175040	0.583683
TMEM244	ENSG00000203756	0.558502		RP11-598F7.4	ENSG00000249695	0.58356
AC009238.6	ENSG00000248821	0.558386		ST13P10	ENSG00000213234	0.58344
CA7	ENSG00000168748	0.558343		PRR16	ENSG00000184838	0.583241
CTD-2521M24.5	ENSG00000269720	0.558172		USP27X-AS1	ENSG00000234390	0.582836
RP11-644F5.10	ENSG00000258311	0.557867		NAPSA	ENSG00000131400	0.58253
TAF1L	ENSG00000122728	0.557856		ZNF75D	ENSG00000186376	0.582507
RP1-69D17.4	ENSG00000226149	0.557568		AL122127.25	ENSG00000244620	0.582352
NCKAP1L	ENSG00000123338	0.557524		IGHV3-21	ENSG00000211947	0.582159
AC159540.14	ENSG00000235833	0.557485		RP11-47I22.1	ENSG00000258926	0.581898
RP11-66B24.8	ENSG00000272639	0.557329		SYNE1	ENSG00000131018	0.581859
RP1-134E15.3	ENSG00000269919	0.557322		AKTIP	ENSG00000166971	0.581717
MICB	ENSG00000204516	0.557202		RP4-545K15.5	ENSG00000261101	0.581619
CLEC1B	ENSG00000165682	0.556559		DIO1	ENSG00000211452	0.58148
RP11-395C3.1	ENSG00000230929	0.556441		RP3-418C23.2	ENSG00000226684	0.581341
RP11-686D22.8	ENSG00000267745	0.556377		C17orf59	ENSG00000196544	0.581245
SLA	ENSG00000155926	0.55621		RP1-111C20.3	ENSG00000226032	0.581222
RP11-214K3.21	ENSG00000269997	0.556143		CBFA2T3	ENSG00000129993	0.581214
IGFL1	ENSG00000188293	0.555738		MYOF	ENSG00000138119	0.58121
HLA-E	ENSG00000204592	0.555602		ICOSLG	ENSG00000160223	0.581087
POU1F1	ENSG00000064835	0.555497		ITSN2	ENSG00000198399	0.58102
RP11-881M11.8	ENSG00000256733	0.555398		MFSD7	ENSG00000169026	0.581006
CTD-2184D3.3	ENSG00000259178	0.555297		RP11-242F4.2	ENSG00000271948	0.580978
RP11-428G5.7	ENSG00000256987	0.555203		GIMAP6	ENSG00000133561	0.580902
CYP2G1P	ENSG00000130612	0.555024		AC112721.1	ENSG00000222022	0.58088
MOB1A	ENSG00000114978	0.554993		NCAN	ENSG00000130287	0.580858
ZNF474	ENSG00000164185	0.55494		PHEX	ENSG00000102174	0.580767
RP11-67A1.2	ENSG00000261864	0.554933		IGHV3-20	ENSG00000211946	0.5807
RP11-493L12.4	ENSG00000258181	0.554844		TLL2	ENSG00000095587	0.58069
IGKV3-11	ENSG00000241351	0.554793		ZNF69	ENSG00000198429	0.580686
EMB	ENSG00000170571	0.554625		RP11-556E13.1	ENSG00000228651	0.580676
HTR2A	ENSG00000102468	0.554569		RP11-262H14.1	ENSG00000238113	0.580675
ADAM8	ENSG00000151651	0.554455		CLEC2D	ENSG00000069493	0.580526
ALDH2	ENSG00000111275	0.554375		RP11-13P5.2	ENSG00000233682	0.580296
RP11-385D13.1	ENSG00000251537	0.554182		RP11-276H19.2	ENSG00000269994	0.580288
KLK9	ENSG00000269741	0.554113		IGLV9-49	ENSG00000223350	0.580134
XXbac-BPG299F13.17	ENSG00000272501	0.554082		HCST	ENSG00000126264	0.580015
RP11-849F2.5	ENSG00000265749	0.554		ARHGEF1	ENSG00000076928	0.579964
RP11-672A2.6	ENSG00000255479	0.553979		FLI1	ENSG00000151702	0.579724
SPINK7	ENSG00000145879	0.553404		CEP120	ENSG00000168944	0.579667
KIAA1407	ENSG00000163617	0.553393		AC112198.1	ENSG00000232517	0.579483
KLHL5	ENSG00000109790	0.553387		LDHAP3	ENSG00000236090	0.579245
TRIM51JP	ENSG00000232717	0.553349		HIPK4	ENSG00000160396	0.579112
RP11-333E1.2	ENSG00000263164	0.553103		IL2RA	ENSG00000134460	0.579085
RP11-740N7.3	ENSG00000243531	0.553074		AP4B1-AS1	ENSG00000226167	0.579037
NOD2	ENSG00000167207	0.552746		ZDHHC21	ENSG00000175893	0.578963
APOL6	ENSG00000221963	0.552727		C10orf128	ENSG00000204161	0.578835
GPR1	ENSG00000183671	0.552722		OR7E115P	ENSG00000182531	0.578631
CH17-132F21.1	ENSG00000270999	0.552658		XCR1	ENSG00000173578	0.57853
MX1	ENSG00000157601	0.552595		OGFRL1	ENSG00000119900	0.578511
IGHV1-46	ENSG00000211962	0.552543		TRAV35	ENSG00000211814	0.578314
CHRNB2	ENSG00000160716	0.552211		NFKBIZ	ENSG00000144802	0.578314
ZNF430	ENSG00000118620	0.552124		LINC00528	ENSG00000269220	0.578192
SNORA69	ENSG00000212206	0.552113		RP11-400K9.4	ENSG00000237807	0.578172
CTD-2035E11.4	ENSG00000272382	0.551955		RP11-13P5.1	ENSG00000224478	0.578043
NFAM1	ENSG00000235568	0.551831		KIAA1199	ENSG00000103888	0.577912
KRT16P2	ENSG00000227300	0.551815		KIAA0125	ENSG00000226777	0.57785
RP11-25I15.1	ENSG00000240759	0.551798		CTD-2350C19.1	ENSG00000264098	0.577776
CX3CR1	ENSG00000168329	0.551665		ARL6IP5	ENSG00000144746	0.577716
MYOF	ENSG00000138119	0.551623		ZNRF2	ENSG00000180233	0.577636
CHRNA9	ENSG00000174343	0.551614		RP3-423B22.5	ENSG00000237749	0.577621
MYH4	ENSG00000264424	0.551593		RP11-438H8.8	ENSG00000226191	0.577448
KDM6A	ENSG00000147050	0.55147		C1RL	ENSG00000139178	0.577109
C10orf126	ENSG00000204365	0.551156		TDRKH	ENSG00000182134	0.576802
PAX5	ENSG00000196092	0.551081		CHIC1	ENSG00000204116	0.576535
DTX3L	ENSG00000163840	0.551057		RAPGEF4-AS1	ENSG00000228016	0.576403
PRKCH	ENSG00000027075	0.550893		LINC00423	ENSG00000226968	0.57633
LAMA1	ENSG00000101680	0.550871		TIMP3	ENSG00000100234	0.57633
RP13-452N2.1	ENSG00000242048	0.550744		RP11-20J15.2	ENSG00000237590	0.576322
RP11-245J9.6	ENSG00000272181	0.550668		RP11-268F1.3	ENSG00000236164	0.57631
RAP2C	ENSG00000123728	0.550373		RP11-462L8.2	ENSG00000235962	0.576303
TRBV9	ENSG00000211716	0.550267		LLNLR-249E10.1	ENSG00000268673	0.576256
RP1-102K2.6	ENSG00000232530	0.54978		ABCC6P2	ENSG00000255277	0.576159
C15orf54	ENSG00000175746	0.549467		IGLV10-67	ENSG00000253794	0.575923
GPR176	ENSG00000166073	0.549434		TTC7A	ENSG00000068724	0.575471
UTRN	ENSG00000152818	0.549201		TRBV25-1	ENSG00000211751	0.575411
KRT18P60	ENSG00000215208	0.548953		C4B	ENSG00000224389	0.57537
HMGB3P7	ENSG00000215399	0.548927		FAM221B	ENSG00000204930	0.575295
CHAD	ENSG00000136457	0.548809		PHF11	ENSG00000136147	0.5752
CD86	ENSG00000114013	0.548796		RP11-307N16.6	ENSG00000273167	0.575094
RP11-373L24.1	ENSG00000267520	0.548791		TMEM200A	ENSG00000164484	0.574854
WNT8B	ENSG00000075290	0.548686		HSPA13	ENSG00000155304	0.574777
IRF5	ENSG00000128604	0.548524		FNDC3A	ENSG00000102531	0.574763
KRT16P3	ENSG00000214822	0.548364		RP11-655C2.3	ENSG00000255299	0.574719
RP11-96K19.2	ENSG00000232811	0.54784		RP11-275I4.2	ENSG00000259747	0.574576
KRT16	ENSG00000186832	0.547735		CTD-2269F5.1	ENSG00000250320	0.574516
AP003026.1	ENSG00000256466	0.547607		KIAA1755	ENSG00000149633	0.574329
TC2N	ENSG00000165929	0.547492		RP11-547D24.1	ENSG00000233542	0.574203
IGHV3OR16-6	ENSG00000270864	0.547438		CMTM6	ENSG00000091317	0.574017
AC093616.4	ENSG00000234231	0.547274		PBX4	ENSG00000105717	0.573971
PFN1P1	ENSG00000233328	0.547178		YWHAZP2	ENSG00000213236	0.573808
LCE3A	ENSG00000185962	0.547073		RP1-78O14.1	ENSG00000257894	0.573763
TBL1XR1-AS1	ENSG00000231310	0.546852		C1QA	ENSG00000173372	0.573754
PRKCB	ENSG00000166501	0.546491		DOK3	ENSG00000146094	0.573473
AF129075.5	ENSG00000231125	0.546361		RP11-8L8.2	ENSG00000259004	0.573343
C17orf72	ENSG00000224383	0.546299		BMS1P7	ENSG00000243899	0.573335
ZC3H12A	ENSG00000163874	0.546102		CACNA1F	ENSG00000102001	0.573262
IGHV3OR16-7	ENSG00000271620	0.545977		CTD-2199O4.7	ENSG00000271998	0.573242
DENND2D	ENSG00000162777	0.545967		SERPINF2	ENSG00000167711	0.573062
ABCC3	ENSG00000108846	0.545934		RP11-728K20.2	ENSG00000260555	0.572975
ADAM19	ENSG00000135074	0.545887		RP11-354K1.1	ENSG00000227764	0.572921
GUCY1A3	ENSG00000164116	0.545797		RS1	ENSG00000102104	0.572895
UBE2Z	ENSG00000159202	0.545727		GAPT	ENSG00000175857	0.572856
RP11-649E7.5	ENSG00000258377	0.545681		RP11-1134I14.8	ENSG00000255366	0.572764
AC009237.5	ENSG00000237308	0.545667		LDHAP5	ENSG00000213574	0.572745
RP11-157G21.2	ENSG00000255836	0.545414		KHDC1	ENSG00000135314	0.572719
SPRR2G	ENSG00000159516	0.54503		FNBP1	ENSG00000187239	0.572713
NCAN	ENSG00000130287	0.544939		AC073109.2	ENSG00000235920	0.572686
HAVCR2	ENSG00000135077	0.544778		AC002480.3	ENSG00000232759	0.572548
RP11-13P5.2	ENSG00000233682	0.544679		APOBEC3F	ENSG00000128394	0.57253
MYD88	ENSG00000172936	0.544465		IGLV2-8	ENSG00000211671	0.572465
DRAM1	ENSG00000136048	0.544443		CTSE	ENSG00000196188	0.572377
HMGA1P4	ENSG00000234705	0.544397		ZNF630	ENSG00000221994	0.572346
LRRC15	ENSG00000172061	0.544391		RP3-521E19.2	ENSG00000257494	0.572265
TRAV36DV7	ENSG00000211815	0.544371		CD84	ENSG00000066294	0.572107
TRBV10-2	ENSG00000229769	0.544358		CEP128	ENSG00000100629	0.571971
FLVCR2	ENSG00000119686	0.544288		RP11-196G18.3	ENSG00000233030	0.571916
SPRR3	ENSG00000163209	0.544203		AL133318.1	ENSG00000269120	0.57186
GGTA1P	ENSG00000204136	0.544168		MYO1G	ENSG00000136286	0.571517
C10orf128	ENSG00000204161	0.543943		TNNI3	ENSG00000129991	0.571485
CPNE5	ENSG00000124772	0.543896		CTD-2376I20.1	ENSG00000258560	0.57146
AC098820.2	ENSG00000235042	0.543561		ITGB2	ENSG00000160255	0.571446
ELMO1	ENSG00000155849	0.543377		ANKRD29	ENSG00000154065	0.571207
HCLS1	ENSG00000180353	0.543164		KLHL6	ENSG00000172578	0.571138
LINC01060	ENSG00000249378	0.543141		CTD-2537I9.16	ENSG00000269859	0.571125
OCM	ENSG00000122543	0.543122		ANKRD31	ENSG00000145700	0.571074
SCARF1	ENSG00000074660	0.543088		CD1D	ENSG00000158473	0.570978
FAM72A	ENSG00000196550	0.54308		PTPN2	ENSG00000175354	0.570955
ZNF630	ENSG00000221994	0.542999		SULF1	ENSG00000137573	0.57085
UGT2B15	ENSG00000196620	0.542996		LL21NC02-1C16.2	ENSG00000272825	0.570705
C7orf60	ENSG00000164603	0.542908		RP11-408H1.3	ENSG00000223387	0.570644
RP11-402L6.1	ENSG00000251011	0.542838		AC104024.1	ENSG00000230709	0.570569
RP11-734E19.1	ENSG00000258090	0.54275		SERGEF	ENSG00000129158	0.570467
RP1-172B20.6	ENSG00000235647	0.542446		IL13	ENSG00000169194	0.570287
ADH7	ENSG00000196344	0.542406		OCM2	ENSG00000135175	0.570235
NEURL3	ENSG00000163121	0.542327		FTH1P12	ENSG00000213362	0.570206
WDR66	ENSG00000158023	0.54231		DENND2D	ENSG00000162777	0.570168
AFAP1L2	ENSG00000169129	0.542197		CCRL2	ENSG00000121797	0.570107
TNNI3	ENSG00000129991	0.541967		PCDHA4	ENSG00000204967	0.570093
C9orf139	ENSG00000180539	0.541957		RP3-323N1.2	ENSG00000230322	0.569941
PLEKHD1	ENSG00000175985	0.54184		KIR2DL1	ENSG00000125498	0.569904
RUNX1	ENSG00000159216	0.54181		RP11-295P22.2	ENSG00000271375	0.569803
SIDT1	ENSG00000072858	0.541776		TMIGD2	ENSG00000167664	0.569655
AC010547.9	ENSG00000261611	0.541718		IL18BP	ENSG00000137496	0.569516
RP11-110I1.5	ENSG00000254909	0.541651		NXPE4	ENSG00000137634	0.569437
TTC7A	ENSG00000068724	0.541547		ADCY7	ENSG00000121281	0.569414
RP11-703I16.3	ENSG00000266995	0.54152		CYP21A1P	ENSG00000204338	0.569309
CATSPERB	ENSG00000133962	0.541504		CDX1	ENSG00000113722	0.569299
PRKCDBP	ENSG00000170955	0.54146		MSX2P1	ENSG00000229590	0.569298
RP11-747H7.3	ENSG00000260711	0.541377		RP11-112J3.16	ENSG00000227388	0.569218
SH2D2A	ENSG00000027869	0.541198		AC139452.2	ENSG00000227337	0.569146
POU3F4	ENSG00000196767	0.541179		C14orf159	ENSG00000133943	0.569107
RP11-84C10.1	ENSG00000258599	0.5408		DENND3	ENSG00000105339	0.569094
MPEG1	ENSG00000197629	0.540736		IGKV1D-12	ENSG00000240834	0.568594
CTC-499B15.4	ENSG00000267343	0.54068		RPS20P14	ENSG00000223803	0.568566
ZC2HC1C	ENSG00000119703	0.540474		IL31RA	ENSG00000164509	0.568409
RWDD2A	ENSG00000013392	0.540419		AC004985.12	ENSG00000241057	0.568213
LINC00939	ENSG00000249267	0.540258		AC067945.3	ENSG00000229023	0.56816
RP11-1096D5.1	ENSG00000260440	0.54021		AC079767.4	ENSG00000224137	0.567894
AC004941.3	ENSG00000228151	0.540206		LAYN	ENSG00000204381	0.567861
RP11-753D20.4	ENSG00000259998	0.540158		APLP1	ENSG00000105290	0.56775
BANK1	ENSG00000153064	0.54014		ZCWPW1	ENSG00000078487	0.567719
SPOPL	ENSG00000144228	0.540129		NLRP7	ENSG00000167634	0.567662
RP11-686D22.7	ENSG00000267102	0.540101		SLC8B1	ENSG00000089060	0.567634
DCBLD2	ENSG00000057019	0.540072		AC061992.2	ENSG00000267737	0.567445
AC017104.2	ENSG00000233538	0.540055		TRGV6	ENSG00000226212	0.567276
MAGEB17	ENSG00000182798	0.540052		RSPO2	ENSG00000147655	0.567248
EIF4A1P2	ENSG00000235001	0.540044		RP11-1094M14.12	ENSG00000267359	0.567237
IGHV3-22	ENSG00000253957	0.540024		GADD45B	ENSG00000099860	0.567172
ANKRD10	ENSG00000088448	0.53997		RP11-576N17.3	ENSG00000248401	0.56715
CTC-453G23.8	ENSG00000268583	0.539901		CTA-384D8.34	ENSG00000273272	0.567072
AC024592.9	ENSG00000267709	0.539799		SRRM1P3	ENSG00000237307	0.567029
RP11-325K4.3	ENSG00000261270	0.539647		RBP5	ENSG00000139194	0.566857
RP11-384C4.6	ENSG00000230063	0.539504		PIPOX	ENSG00000179761	0.566802
RP11-9N20.3	ENSG00000273123	0.539497		RP11-143K11.5	ENSG00000264860	0.566779
IFNWP9	ENSG00000226597	0.539386		RP3-413H6.2	ENSG00000234427	0.566518
ZBTB32	ENSG00000011590	0.539168		AC011893.3	ENSG00000226806	0.566507
ENKUR	ENSG00000151023	0.539105		ABCC6	ENSG00000091262	0.566367
IGKV6D-21	ENSG00000225523	0.539096		ASPHD2	ENSG00000128203	0.566306
PIM1	ENSG00000137193	0.539065		CD4	ENSG00000010610	0.566209
EFHD2	ENSG00000142634	0.538961		RP11-75L1.2	ENSG00000213443	0.566121
RP11-61K9.2	ENSG00000223576	0.538869		FRMPD3	ENSG00000147234	0.56611
INSL6	ENSG00000120210	0.538864		RP11-73K9.3	ENSG00000272567	0.565977
AP000593.7	ENSG00000255843	0.538853		GGTA1P	ENSG00000204136	0.565965
RP11-266L9.6	ENSG00000263326	0.538837		AMD1	ENSG00000123505	0.565853
RN7SL355P	ENSG00000265350	0.53883		CHST1	ENSG00000175264	0.565853
RP1-305G21.1	ENSG00000255207	0.53883		ABCG1	ENSG00000160179	0.565801
AC112518.3	ENSG00000228277	0.53883		TNFRSF8	ENSG00000120949	0.565782
C14orf105	ENSG00000100557	0.53883		RP4-764D2.1	ENSG00000235371	0.565628
GAPDHP34	ENSG00000235306	0.53883		CTD-2587H19.1	ENSG00000268802	0.565527
HTR5A	ENSG00000157219	0.53883		LINC01146	ENSG00000258867	0.56542
AC018832.1	ENSG00000228351	0.53883		RP11-9N20.3	ENSG00000273123	0.565267
BX088651.2	ENSG00000268708	0.53883		CTC-303L1.1	ENSG00000232578	0.564893
C10orf40	ENSG00000235931	0.53883		FOXD4L6	ENSG00000204793	0.564787
CTD-2034I4.1	ENSG00000259543	0.53883		TNFSF18	ENSG00000120337	0.564769
HNRNPA1P46	ENSG00000228020	0.53883		RP11-638I2.10	ENSG00000258581	0.564658
IGHV1OR15-4	ENSG00000270356	0.53883		INSRR	ENSG00000027644	0.564645
LINC00596	ENSG00000259334	0.53883		TMEM30A	ENSG00000112697	0.564456
NEK2P4	ENSG00000230450	0.53883		AP001258.4	ENSG00000245571	0.564382
OR9G4	ENSG00000172457	0.53883		GCM1	ENSG00000137270	0.564198
POLR2LP	ENSG00000238211	0.53883		TRBV20-1	ENSG00000211747	0.564068
RP1-45I4.2	ENSG00000225752	0.53883		ARNTL	ENSG00000133794	0.564049
RP11-1053O12.1	ENSG00000258536	0.53883		NEB	ENSG00000183091	0.564041
RP11-122D10.1	ENSG00000259280	0.53883		PFN1P5	ENSG00000227216	0.564002
RP11-15F12.3	ENSG00000265128	0.53883		LINC01101	ENSG00000268194	0.563933
RP11-223J6.1	ENSG00000271097	0.53883		RP11-254B13.4	ENSG00000234040	0.563802
RP11-484M3.5	ENSG00000251012	0.53883		TNFRSF9	ENSG00000049249	0.563669
RP11-655M14.4	ENSG00000255147	0.53883		SMTNL1	ENSG00000214872	0.563577
RP11-740D6.3	ENSG00000255369	0.53883		RP11-576D8.4	ENSG00000224717	0.563465
RP5-997D24.3	ENSG00000225632	0.53883		SMOC1	ENSG00000198732	0.563438
SNORA70	ENSG00000252724	0.53883		ABHD15	ENSG00000168792	0.563422
AC009263.2	ENSG00000234639	0.53883		ERCC5	ENSG00000134899	0.563369
CYP2AC1P	ENSG00000216998	0.53883		RN7SKP78	ENSG00000201581	0.563245
LDLRAD1	ENSG00000203985	0.53883		C17orf100	ENSG00000212734	0.56317
NEK2P2	ENSG00000231565	0.53883		RP11-393I2.2	ENSG00000218313	0.562851
OR5AC4P	ENSG00000251090	0.53883		C17orf66	ENSG00000172653	0.562798
PGK2	ENSG00000170950	0.53883		DUPD1	ENSG00000188716	0.562557
RN7SL348P	ENSG00000264929	0.53883		AC098614.2	ENSG00000213846	0.562548
RN7SL692P	ENSG00000239710	0.53883		RP4-612B15.2	ENSG00000230721	0.562532
RP1-127H14.3	ENSG00000255692	0.53883		RP5-1109J22.2	ENSG00000224863	0.562452
RP1-278E11.3	ENSG00000180211	0.53883		TMPRSS15	ENSG00000154646	0.562352
RP11-133L14.2	ENSG00000256626	0.53883		ACRBP	ENSG00000111644	0.562349
RP11-162J8.2	ENSG00000227660	0.53883		PPP3CC	ENSG00000120910	0.561998
RP11-206P5.1	ENSG00000249320	0.53883		OR52K3P	ENSG00000225101	0.561949
RP11-384J4.1	ENSG00000257612	0.53883		Z98256.1	ENSG00000183531	0.561852
RP11-390N6.1	ENSG00000257191	0.53883		HAR1A	ENSG00000225978	0.561823
RP11-495P10.7	ENSG00000244252	0.53883		RPGRIP1	ENSG00000092200	0.561435
RP11-547D24.3	ENSG00000226969	0.53883		CD97	ENSG00000123146	0.56129
RP11-552O4.1	ENSG00000263382	0.53883		BHLHA15	ENSG00000180535	0.561261
RP11-63P12.7	ENSG00000235523	0.53883		AC018816.3	ENSG00000235978	0.561117
RP11-6N17.1	ENSG00000264243	0.53883		GOLGA2P5	ENSG00000238105	0.561063
RP11-778J16.3	ENSG00000257400	0.53883		AL118508.1	ENSG00000256492	0.561034
RP11-941H19.2	ENSG00000213791	0.53883		CCDC151	ENSG00000198003	0.56092
RP11-973H7.5	ENSG00000266961	0.53883		ARL13B	ENSG00000169379	0.560849
RP11-99A1.2	ENSG00000267311	0.53883		LGALS2	ENSG00000100079	0.560615
RP13-638C3.6	ENSG00000265136	0.53883		XXbac-BPG181M17.5	ENSG00000248993	0.560365
RP3-340B19.3	ENSG00000228559	0.53883		ITGA3	ENSG00000005884	0.560241
RP3-471M13.2	ENSG00000224000	0.53883		ANGPTL6	ENSG00000130812	0.560188
TAAR8	ENSG00000146385	0.53883		FENDRR	ENSG00000268388	0.560187
AC006427.2	ENSG00000248851	0.53883		SPAG4	ENSG00000061656	0.560157
AC007563.1	ENSG00000236295	0.53883		RPSAP4	ENSG00000239269	0.560016
AC139712.2	ENSG00000204993	0.53883		AC007382.1	ENSG00000268688	0.559946
AC140481.2	ENSG00000183292	0.53883		OGFR	ENSG00000060491	0.559822
AL450992.6	ENSG00000240667	0.53883		CTD-2210P24.4	ENSG00000205106	0.559708
AP000962.2	ENSG00000269950	0.53883		IGKV3-15	ENSG00000244437	0.559611
CDY7P	ENSG00000237558	0.53883		ROCK1P1	ENSG00000263006	0.559419
CTC-447K7.1	ENSG00000271477	0.53883		PTTG2	ENSG00000250254	0.55941
DPPA2P2	ENSG00000224129	0.53883		RASGRP2	ENSG00000068831	0.559167
KRT18P18	ENSG00000261764	0.53883		IGHV1-24	ENSG00000211950	0.559003
LPP-AS1	ENSG00000224563	0.53883		MARCH1	ENSG00000145416	0.558993
MAGEB10	ENSG00000177689	0.53883		CACNA1C	ENSG00000151067	0.558809
OR2AT1P	ENSG00000254475	0.53883		IGHGP	ENSG00000253755	0.558757
PIN4P1	ENSG00000227973	0.53883		ZNFX1	ENSG00000124201	0.558247
PRED62	ENSG00000268040	0.53883		IKBKE	ENSG00000143466	0.55816
RN7SL16P	ENSG00000243005	0.53883		RP11-303E16.6	ENSG00000261838	0.558078
RP11-351C8.1	ENSG00000253573	0.53883		IGKV1-39	ENSG00000242371	0.558063
RP11-402P6.5	ENSG00000224617	0.53883		AP001610.5	ENSG00000228318	0.557969
RP11-433M22.1	ENSG00000266222	0.53883		EPHA6	ENSG00000080224	0.557842
RP11-528A10.2	ENSG00000217414	0.53883		SNAI3	ENSG00000185669	0.557783
RP11-625L16.1	ENSG00000255745	0.53883		DNAH5	ENSG00000039139	0.557757
RP4-533D7.3	ENSG00000233114	0.53883		TRGV5	ENSG00000211697	0.557699
RPL31P58	ENSG00000243053	0.53883		IGKV1D-39	ENSG00000251546	0.557661
TAF9P3	ENSG00000267692	0.53883		TRAV36DV7	ENSG00000211815	0.557651
XXyac-YR12DB5.1	ENSG00000233446	0.53883		CTC-471F3.5	ENSG00000269069	0.557501
AC004911.2	ENSG00000226592	0.53883		RP11-333E1.2	ENSG00000263164	0.557454
AC005336.5	ENSG00000267218	0.53883		B4GALNT4	ENSG00000182272	0.557318
AL691479.1	ENSG00000203257	0.53883		C9orf139	ENSG00000180539	0.556847
AP000436.4	ENSG00000270775	0.53883		TRGV7	ENSG00000249978	0.55669
ATP1B3P1	ENSG00000271707	0.53883		VPREB3	ENSG00000128218	0.556667
CST8	ENSG00000125815	0.53883		RP11-62H7.2	ENSG00000233609	0.556642
CTD-2144E22.11	ENSG00000262885	0.53883		RP11-586D19.2	ENSG00000251408	0.556247
CTD-2144E22.5	ENSG00000179755	0.53883		GIMAP8	ENSG00000171115	0.556017
EHHADH-AS1	ENSG00000223358	0.53883		RP11-944L7.5	ENSG00000273303	0.555711
MPC1L	ENSG00000238205	0.53883		RP11-370B6.1	ENSG00000231787	0.555711
RP1-283K11.3	ENSG00000223542	0.53883		HSPA8P5	ENSG00000256356	0.555711
RP11-124B13.1	ENSG00000253880	0.53883		HNRNPUP1	ENSG00000259051	0.555711
RP11-167B3.1	ENSG00000259041	0.53883		RP11-277B15.2	ENSG00000231605	0.555711
RP11-192P9.1	ENSG00000253756	0.53883		WBSCR28	ENSG00000175877	0.555711
RP11-386O9.2	ENSG00000237726	0.53883		AC016696.1	ENSG00000233335	0.555711
RP11-394D2.1	ENSG00000237999	0.53883		RP11-336N8.2	ENSG00000233947	0.555711
RP11-400D2.2	ENSG00000251199	0.53883		RP11-77O7.1	ENSG00000232228	0.555711
RP11-432J9.6	ENSG00000259267	0.53883		AC092964.2	ENSG00000267979	0.555711
RP11-489M13.3	ENSG00000250940	0.53883		RP11-33I11.2	ENSG00000254432	0.555711
RP11-520H14.1	ENSG00000227625	0.53883		RP11-627K11.3	ENSG00000256176	0.555711
RP11-536C10.10	ENSG00000257635	0.53883		RP11-7O14.1	ENSG00000260057	0.555711
RP11-536C10.7	ENSG00000257504	0.53883		AC008065.1	ENSG00000224553	0.555711
RP11-58G13.1	ENSG00000267039	0.53883		RP11-57C13.5	ENSG00000234192	0.555711
RP11-597A11.2	ENSG00000257395	0.53883		RN7SL589P	ENSG00000239247	0.555711
RP11-713N11.5	ENSG00000258879	0.53883		RP11-483E23.4	ENSG00000260159	0.555711
RP11-800A18.4	ENSG00000267015	0.53883		NDUFA5P11	ENSG00000259918	0.555711
RP11-87N24.2	ENSG00000226717	0.53883		RP11-116N8.1	ENSG00000258342	0.555711
RP11-98N22.6	ENSG00000259095	0.53883		RP11-667M19.4	ENSG00000257070	0.555711
SIGLEC26P	ENSG00000268957	0.53883		RP11-893F2.15	ENSG00000263176	0.555711
SLC25A15P2	ENSG00000237164	0.53883		RP5-1100H13.3	ENSG00000213959	0.555711
Y_RNA	ENSG00000199287	0.53883		OR6K4P	ENSG00000180437	0.555711
AC004006.2	ENSG00000228711	0.53883		RP11-164C12.2	ENSG00000258909	0.555711
AC073869.2	ENSG00000224425	0.53883		AC006028.11	ENSG00000231357	0.555711
AC092570.3	ENSG00000237549	0.53883		H3F3AP5	ENSG00000226881	0.555711
AC098973.1	ENSG00000229243	0.53883		RP11-379F12.4	ENSG00000232638	0.555711
AC106873.4	ENSG00000228368	0.53883		GAPDHP67	ENSG00000219930	0.555711
AC107218.3	ENSG00000197585	0.53883		RP11-73E6.2	ENSG00000237088	0.555711
AC111200.8	ENSG00000226114	0.53883		TTLL8	ENSG00000138892	0.555711
GAPDHP31	ENSG00000235868	0.53883		TUBB8P10	ENSG00000237469	0.555711
NXPE1	ENSG00000095110	0.53883		AC005300.5	ENSG00000236325	0.555711
PPP1R11P1	ENSG00000236216	0.53883		AC009531.2	ENSG00000226063	0.555711
RN7SL498P	ENSG00000263755	0.53883		MYO16-AS1	ENSG00000236242	0.555711
RNA5SP467	ENSG00000212576	0.53883		RP11-147L13.7	ENSG00000267708	0.555711
RP1-149L1.1	ENSG00000253809	0.53883		RP11-160H12.2	ENSG00000255311	0.555711
RP11-287F9.2	ENSG00000248551	0.53883		RP11-555G19.1	ENSG00000255327	0.555711
RP11-320N7.2	ENSG00000256969	0.53883		RP11-725K16.2	ENSG00000255469	0.555711
RP11-402P6.2	ENSG00000230934	0.53883		TUBAP	ENSG00000237569	0.555711
RP11-536C10.20	ENSG00000257493	0.53883		CTC-329D1.3	ENSG00000253965	0.555711
RP11-613C6.4	ENSG00000235183	0.53883		FAM220BP	ENSG00000176007	0.555711
RP11-616M22.5	ENSG00000260182	0.53883		HMGN2P27	ENSG00000232916	0.555711
RP11-641C17.2	ENSG00000232407	0.53883		MRPL3P1	ENSG00000215349	0.555711
RP11-863K10.2	ENSG00000253181	0.53883		OR8B8	ENSG00000197125	0.555711
RPL21P131	ENSG00000232429	0.53883		RP11-279O17.3	ENSG00000260058	0.555711
SLC22A12	ENSG00000197891	0.53883		RP11-335F8.2	ENSG00000213184	0.555711
TXNDC12-AS1	ENSG00000228369	0.53883		RPL36AP21	ENSG00000240785	0.555711
AC090519.1	ENSG00000196274	0.53883		TRBV8-2	ENSG00000239944	0.555711
AC096775.2	ENSG00000237551	0.53883		AC008280.1	ENSG00000235937	0.555711
AC104777.1	ENSG00000232359	0.53883		RP11-299J3.6	ENSG00000242531	0.555711
AC108479.1	ENSG00000225428	0.53883		CTD-2311B13.2	ENSG00000258265	0.555711
CTC-555I19.1	ENSG00000248295	0.53883		TMSB4XP2	ENSG00000188765	0.555711
FTH1P19	ENSG00000219186	0.53883		H2AFZP1	ENSG00000213440	0.555711
GDF2	ENSG00000128802	0.53883		Y_RNA	ENSG00000206704	0.555711
IFNL4	ENSG00000272395	0.53883		Y_RNA	ENSG00000199223	0.555711
IGHV3-37	ENSG00000253359	0.53883		CTB-158E9.2	ENSG00000253886	0.555711
IGLVI-20	ENSG00000254240	0.53883		GS1-388B5.8	ENSG00000239432	0.555711
KPNA7	ENSG00000185467	0.53883		OR10Q1	ENSG00000180475	0.555711
KRT8P7	ENSG00000230716	0.53883		RP11-14J7.6	ENSG00000258573	0.555711
LY6G6E	ENSG00000255552	0.53883		RP11-528A4.2	ENSG00000229155	0.555711
MESTP1	ENSG00000220884	0.53883		RP11-684B2.5	ENSG00000255415	0.555711
OR5P1P	ENSG00000166408	0.53883		RP11-810D13.1	ENSG00000242318	0.555711
OR6C2	ENSG00000179695	0.53883		AC004510.3	ENSG00000267308	0.555711
OR6C70	ENSG00000184954	0.53883		EEF1A1P29	ENSG00000215093	0.555711
PPP1R2P5	ENSG00000229360	0.53883		OR6N1	ENSG00000197403	0.555711
PRR23C	ENSG00000233701	0.53883		RNU1-85P	ENSG00000200997	0.555711
RNA5SP494	ENSG00000222585	0.53883		RP11-214O14.1	ENSG00000241651	0.555711
RNU6-105P	ENSG00000200779	0.53883		RP13-36G14.3	ENSG00000203397	0.555711
RP1-28C20.1	ENSG00000217612	0.53883		RPL5P20	ENSG00000218643	0.555711
RP11-109M19.4	ENSG00000263241	0.53883		RPL7AP3	ENSG00000256243	0.555711
RP11-11K13.1	ENSG00000258683	0.53883		SNORA80	ENSG00000200792	0.555711
RP11-162J8.3	ENSG00000236591	0.53883		CCDC182	ENSG00000166329	0.555711
RP11-302L19.1	ENSG00000232197	0.53883		KARSP1	ENSG00000229696	0.555711
RP11-37J13.1	ENSG00000259299	0.53883		RP11-244J10.1	ENSG00000230291	0.555711
RP11-404G16.2	ENSG00000244062	0.53883		CST9	ENSG00000173335	0.555711
RP11-428L9.2	ENSG00000223808	0.53883		GAMTP2	ENSG00000231910	0.555711
RP11-534L6.2	ENSG00000236800	0.53883		HNRNPCP6	ENSG00000213305	0.555711
RP11-560A7.1	ENSG00000250079	0.53883		IGHV3-29	ENSG00000253464	0.555711
RP11-63E16.1	ENSG00000240477	0.53883		RP1-136J15.5	ENSG00000233874	0.555711
RP11-661G16.1	ENSG00000258437	0.53883		RP11-598D12.1	ENSG00000259990	0.555711
RP11-708L7.6	ENSG00000255334	0.53883		TUBB8P9	ENSG00000235827	0.555711
RP11-728C8.1	ENSG00000250484	0.53883		COX7BP2	ENSG00000234274	0.555711
RP11-79P5.7	ENSG00000251604	0.53883		RP11-502N13.2	ENSG00000255649	0.555711
RP11-82L7.4	ENSG00000259223	0.53883		BTF3P12	ENSG00000213003	0.555711
RP4-604G5.3	ENSG00000235713	0.53883		ZNF705C	ENSG00000215339	0.555711
RPS16P5	ENSG00000217527	0.53883		LINC00599	ENSG00000253230	0.555711
AC004854.5	ENSG00000230160	0.53883		RP11-80B9.1	ENSG00000226919	0.555711
AC092566.1	ENSG00000261866	0.53883		HIGD1AP14	ENSG00000248785	0.555711
AC092570.4	ENSG00000232556	0.53883		HMGB1P26	ENSG00000225984	0.555711
AP004372.1	ENSG00000238117	0.53883		MED15P6	ENSG00000257162	0.555711
CECR9	ENSG00000231004	0.53883		RN7SL115P	ENSG00000264166	0.555711
IMPDH1P11	ENSG00000261647	0.53883		RP11-120A1.1	ENSG00000250243	0.555711
KRT24	ENSG00000167916	0.53883		RP11-678G15.1	ENSG00000264596	0.555711
PAGE2	ENSG00000234068	0.53883		RP11-763B22.9	ENSG00000231448	0.555711
RN7SKP40	ENSG00000253020	0.53883		FOXO1B	ENSG00000214295	0.555711
RP11-114J13.1	ENSG00000248752	0.53883		RP11-567G24.3	ENSG00000233735	0.555711
RP11-184B22.2	ENSG00000227845	0.53883		RPS26P2	ENSG00000233278	0.555711
RP11-237D3.1	ENSG00000251490	0.53883		U3	ENSG00000202268	0.555711
RP11-242P2.2	ENSG00000259106	0.53883		U3	ENSG00000221043	0.555711
RP11-277I20.3	ENSG00000220739	0.53883		AC011343.1	ENSG00000253311	0.555711
RP11-288E14.2	ENSG00000234106	0.53883		HMGN1P24	ENSG00000226977	0.555711
RP11-298E9.5	ENSG00000236968	0.53883		OR5AK3P	ENSG00000181282	0.555711
RP11-328P23.2	ENSG00000237026	0.53883		RP11-294L13.1	ENSG00000242537	0.555711
RP11-368P15.1	ENSG00000258503	0.53883		RP5-966M1.4	ENSG00000271137	0.555711
RP11-379K17.2	ENSG00000244039	0.53883		SNORA71A	ENSG00000225091	0.555711
RP11-430H10.3	ENSG00000254651	0.53883		LYZL1	ENSG00000120563	0.555711
RP11-470P21.2	ENSG00000229312	0.53883		NPM1P35	ENSG00000255213	0.555711
RP11-480C22.1	ENSG00000273409	0.53883		RBM43P1	ENSG00000239263	0.555711
RP11-488L1.1	ENSG00000273098	0.53883		RP11-713C19.2	ENSG00000213331	0.555711
RP11-638L3.4	ENSG00000264104	0.53883		RPL26P9	ENSG00000226128	0.555711
RP11-651L5.2	ENSG00000258355	0.53883		AC097468.4	ENSG00000224090	0.555711
RP11-689J19.1	ENSG00000241035	0.53883		RP11-588F10.1	ENSG00000251286	0.555711
RP11-790I12.6	ENSG00000248824	0.53883		RP11-59O6.3	ENSG00000235880	0.555711
RP11-807E13.2	ENSG00000267032	0.53883		RP11-94B19.2	ENSG00000266014	0.555711
UQCRBP2	ENSG00000227941	0.53883		RP4-734C18.1	ENSG00000230990	0.555711
ZSWIM5P3	ENSG00000248958	0.53883		SEPT2P1	ENSG00000227850	0.555711
AC079776.6	ENSG00000250207	0.53883		SRP72P1	ENSG00000265182	0.555711
AF127577.8	ENSG00000235277	0.53883		TUBBP8	ENSG00000259300	0.555711
LINC00469	ENSG00000177338	0.53883		AF003625.3	ENSG00000269993	0.555711
OR5G1P	ENSG00000181296	0.53883		AJ003147.8	ENSG00000262521	0.555711
PTMAP3	ENSG00000218902	0.53883		GOT2P2	ENSG00000230849	0.555711
RP11-202D1.2	ENSG00000260433	0.53883		HNRNPA3P2	ENSG00000227688	0.555711
RP11-215D10.1	ENSG00000254406	0.53883		IGHV3OR16-8	ENSG00000271130	0.555711
RP11-443C10.2	ENSG00000253979	0.53883		KRT18P67	ENSG00000233425	0.555711
RP11-76E12.1	ENSG00000197176	0.53883		MT2P1	ENSG00000162840	0.555711
SPRR2C	ENSG00000229035	0.53883		RN7SL672P	ENSG00000239742	0.555711
AC011290.4	ENSG00000227172	0.53883		RP3-380E11.2	ENSG00000233981	0.555711
BRD7P5	ENSG00000235768	0.53883		RPL39P28	ENSG00000244432	0.555711
CTD-2144E22.6	ENSG00000261566	0.53883		SDHCP3	ENSG00000234946	0.555711
CTD-2336H13.2	ENSG00000259995	0.53883		APOBEC3AP1	ENSG00000248822	0.555711
EFCAB6-AS1	ENSG00000223843	0.53883		RAD23BLP	ENSG00000226298	0.555711
LINC00308	ENSG00000184856	0.53883		RP11-407P2.1	ENSG00000239374	0.555711
NDUFB1P2	ENSG00000234523	0.53883		SIDT1-AS1	ENSG00000239453	0.555711
RN7SL612P	ENSG00000266160	0.53883		UNCX	ENSG00000164853	0.555711
RP11-169F17.1	ENSG00000263711	0.53883		AC007401.1	ENSG00000256845	0.555711
RP11-752D24.3	ENSG00000250302	0.53883		RP11-554D20.1	ENSG00000259591	0.555711
RP5-944M2.3	ENSG00000214043	0.53883		RPS26P35	ENSG00000242206	0.555711
TMEM256P2	ENSG00000226726	0.53883		RPL37AP8	ENSG00000176343	0.555711
TRBV6-8	ENSG00000253534	0.53883		RN7SL73P	ENSG00000265882	0.555711
AL162415.2	ENSG00000268234	0.53883		FDPSP4	ENSG00000254793	0.555711
BX649597.4	ENSG00000269474	0.53883		RP11-621H8.2	ENSG00000259493	0.555711
CTB-60E11.12	ENSG00000269188	0.53883		RP11-766H1.1	ENSG00000266501	0.555711
CTD-2340F8.1	ENSG00000268342	0.53883		RP11-849F2.4	ENSG00000266279	0.555711
MYB-AS1	ENSG00000236703	0.53883		BTF3P2	ENSG00000258282	0.555711
RP11-651K21.1	ENSG00000271624	0.53883		FAM9A	ENSG00000183304	0.555711
RP11-704M14.2	ENSG00000268803	0.53883		HMGN1P30	ENSG00000235028	0.555711
RP11-745C15.2	ENSG00000234707	0.53883		RP11-234N17.1	ENSG00000227034	0.555711
RP11-797E24.3	ENSG00000267202	0.53883		RP11-299D14.2	ENSG00000254178	0.555711
ZNF969P	ENSG00000251046	0.53883		RP4-738P15.4	ENSG00000225344	0.555711
AP000648.3	ENSG00000254617	0.53883		RP4-753D10.5	ENSG00000230492	0.555711
STON2	ENSG00000140022	0.53876		CTC-268N12.3	ENSG00000267479	0.555711
RP11-567O16.1	ENSG00000263098	0.538684		CTD-2311B13.1	ENSG00000257891	0.555711
RP11-483P21.2	ENSG00000260228	0.538644		CTD-2544H17.2	ENSG00000272139	0.555711
AC003665.1	ENSG00000234494	0.538633		FOXN3-AS2	ENSG00000259073	0.555711
ARHGEF7-AS2	ENSG00000235875	0.538437		IGKV1D-42	ENSG00000211633	0.555711
AP4B1-AS1	ENSG00000226167	0.538381		RN7SL513P	ENSG00000239821	0.555711
RP11-319E16.1	ENSG00000256115	0.537831		RNU4-23P	ENSG00000199709	0.555711
RP11-305O6.3	ENSG00000250280	0.537675		RP11-372E1.1	ENSG00000240950	0.555711
TNFRSF1B	ENSG00000028137	0.537384		RP11-564C24.1	ENSG00000243116	0.555711
LINC00594	ENSG00000259714	0.537105		RP11-616M22.10	ENSG00000261564	0.555711
MTND5P14	ENSG00000230225	0.537079		RP11-62E14.2	ENSG00000215297	0.555711
RP11-25K21.6	ENSG00000273112	0.536784		RP11-851M3.1	ENSG00000240174	0.555711
APOBR	ENSG00000184730	0.536728		AC024132.1	ENSG00000205830	0.555711
RP11-327F22.1	ENSG00000260929	0.536727		CTB-57H20.1	ENSG00000249881	0.555711
ERVW-1	ENSG00000242950	0.536468		LINC01054	ENSG00000229723	0.555711
BCRP5	ENSG00000235062	0.536378		RP11-244K5.6	ENSG00000216621	0.555711
OR52B5P	ENSG00000231049	0.535998		RP11-677O4.4	ENSG00000267773	0.555711
ARG1	ENSG00000118520	0.535982		RP11-777J24.1	ENSG00000233778	0.555711
TTC24	ENSG00000187862	0.53575		RP5-854E16.2	ENSG00000224628	0.555711
SPAG6	ENSG00000077327	0.535697		CTD-2089N3.2	ENSG00000251573	0.555711
TPO	ENSG00000115705	0.535645		DRAXINP1	ENSG00000225574	0.555711
RP11-277L2.3	ENSG00000233368	0.535449		DYTN	ENSG00000232125	0.555711
TMPRSS11A	ENSG00000187054	0.535445		RP11-352E6.2	ENSG00000249780	0.555711
RP11-726G23.11	ENSG00000255166	0.535282		RP11-558F24.2	ENSG00000233268	0.555711
HNRNPA3P1	ENSG00000226790	0.535249		AC104395.1	ENSG00000223700	0.555711
KRT6C	ENSG00000170465	0.535177		NUDT19P3	ENSG00000216723	0.555711
AOAH	ENSG00000136250	0.535024		RN7SL744P	ENSG00000264028	0.555711
RP11-276H19.2	ENSG00000269994	0.534997		RP11-171G2.1	ENSG00000264196	0.555711
KCTD9	ENSG00000104756	0.534856		RP11-204N11.2	ENSG00000258379	0.555711
RECQL	ENSG00000004700	0.534578		RP11-561B11.3	ENSG00000258860	0.555711
AL592284.1	ENSG00000231360	0.534491		MED15P1	ENSG00000257853	0.555711
RP11-547D23.1	ENSG00000258731	0.534362		ANXA2P3	ENSG00000216740	0.555711
RP11-47L3.1	ENSG00000267364	0.534304		RP11-143E21.6	ENSG00000259862	0.555711
RP6-91H8.5	ENSG00000269945	0.534239		RP11-747H7.1	ENSG00000258962	0.555711
RP11-96K19.4	ENSG00000261654	0.534144		RPS10P18	ENSG00000229455	0.555711
LILRB1	ENSG00000104972	0.534015		CTC-228N24.1	ENSG00000230561	0.555711
IL36G	ENSG00000136688	0.533988		CTC-457E21.3	ENSG00000269332	0.555711
RP11-118E18.4	ENSG00000263499	0.533718		RP11-134K1.2	ENSG00000212695	0.555711
ETV3L	ENSG00000253831	0.533498		RP11-182I10.2	ENSG00000233877	0.555711
CTSH	ENSG00000103811	0.533412		RP11-615J4.4	ENSG00000240787	0.555711
MAGEB2	ENSG00000099399	0.533273		LA16c-380H5.3	ENSG00000270097	0.555711
SMCHD1	ENSG00000101596	0.53316		CTD-2073O6.1	ENSG00000254170	0.555711
CCDC28A	ENSG00000024862	0.533036		RP11-7D5.2	ENSG00000214362	0.555711
RP3-495K2.2	ENSG00000229720	0.53302		SOD2P1	ENSG00000234257	0.555711
C17orf59	ENSG00000196544	0.532948		AC010095.7	ENSG00000235644	0.555711
VRK2	ENSG00000028116	0.532627		ASB15	ENSG00000146809	0.555711
TMEM239	ENSG00000198326	0.532562		CTD-2011F17.2	ENSG00000255421	0.555711
CTD-2066L21.3	ENSG00000250697	0.532545		FAHD2P1	ENSG00000257302	0.555711
TFPI2	ENSG00000105825	0.532534		MACC1-AS1	ENSG00000228598	0.555711
RP11-173M1.8	ENSG00000264469	0.532528		MTCO2P1	ENSG00000229690	0.555711
RP11-517P14.7	ENSG00000236114	0.532523		NRON	ENSG00000253079	0.555711
FAM215B	ENSG00000232300	0.532515		RP11-138H14.1	ENSG00000214366	0.555711
MAP3K2	ENSG00000169967	0.532413		RP11-27G13.1	ENSG00000249924	0.555711
USP16	ENSG00000156256	0.532367		RP11-785H20.1	ENSG00000254018	0.555711
TRAV8-6	ENSG00000211795	0.532236		RP3-326L13.2	ENSG00000272066	0.555711
GRM8	ENSG00000179603	0.532106		TRBV12-1	ENSG00000244661	0.555711
SPATA17-AS1	ENSG00000234070	0.532035		AP002381.2	ENSG00000234751	0.555711
ASMT	ENSG00000196433	0.531838		CTC-503J8.2	ENSG00000267415	0.555711
LLNLR-246C6.1	ENSG00000273218	0.531799		KLF2P3	ENSG00000223349	0.555711
RP11-108P20.4	ENSG00000267593	0.531775		OR10G1P	ENSG00000169202	0.555711
RP4-529N6.2	ENSG00000260673	0.531722		OR8K1	ENSG00000150261	0.555711
RP11-1049A21.2	ENSG00000257824	0.531696		RNU5B-2P	ENSG00000199906	0.555711
AC003989.4	ENSG00000227948	0.531603		RP11-759L5.2	ENSG00000235071	0.555711
RP11-1149O23.2	ENSG00000253930	0.531501		RP4-771M4.2	ENSG00000237163	0.555711
XXYLT1-AS2	ENSG00000230266	0.531335		TCEB1P2	ENSG00000259838	0.555711
IL12A	ENSG00000168811	0.53129		TRBV20OR9-2	ENSG00000205274	0.555711
IL5RA	ENSG00000091181	0.53126		POLR3DP1	ENSG00000214626	0.555711
CD1B	ENSG00000158485	0.53109		RPL4P2	ENSG00000232341	0.555711
RHOA-IT1	ENSG00000235908	0.531023		SEPHS1P4	ENSG00000230146	0.555711
GTF2IRD2P1	ENSG00000214544	0.530996		TRAV33	ENSG00000258812	0.555711
GFI1	ENSG00000162676	0.530968		CHRNB3	ENSG00000147432	0.555711
RP11-53M11.3	ENSG00000254142	0.53096		CTB-164L20.1	ENSG00000232174	0.555711
ATP1A4	ENSG00000132681	0.530787		CTD-2287N17.1	ENSG00000248962	0.555711
TRIM69	ENSG00000185880	0.530677		IQCB2P	ENSG00000217539	0.555711
RP11-686D22.4	ENSG00000267547	0.530636		LINC01095	ENSG00000248809	0.555711
PAGE5	ENSG00000158639	0.530449		LSP1	ENSG00000269099	0.555711
LSP1	ENSG00000130592	0.53037		RP11-259K15.2	ENSG00000258844	0.555711
RSPO3	ENSG00000146374	0.530266		RP11-99E15.3	ENSG00000258566	0.555711
FNDC1	ENSG00000164694	0.530229		RPS3AP29	ENSG00000237818	0.555711
TRBV11-1	ENSG00000211720	0.53008		UBE2NL	ENSG00000102069	0.555711
KCNAB1	ENSG00000169282	0.529847		USP12PY	ENSG00000232927	0.555711
CTD-2215E18.1	ENSG00000251606	0.529583		AC098831.4	ENSG00000240761	0.555711
GOLGA2P5	ENSG00000238105	0.529556		CTD-2313N18.7	ENSG00000225805	0.555711
RP11-380I10.4	ENSG00000253690	0.529459		CTD-2330J20.1	ENSG00000259651	0.555711
TCTEX1D4	ENSG00000188396	0.529452		RP11-422P24.9	ENSG00000231416	0.555711
OTOP3	ENSG00000182938	0.52937		THRAP3P1	ENSG00000227339	0.555711
RP1-207H1.3	ENSG00000231150	0.529367		RP1-30E17.2	ENSG00000225689	0.555711
ARHGAP19-SLIT1	ENSG00000269891	0.529333		RP11-436I9.3	ENSG00000255776	0.555711
UHMK1	ENSG00000152332	0.529285		RP11-686D22.6	ENSG00000267315	0.555711
C15orf60	ENSG00000183324	0.529266		CTD-2033D24.2	ENSG00000236319	0.555711
VN1R80P	ENSG00000268598	0.529184		CTD-2017C7.3	ENSG00000259161	0.555711
CPA6	ENSG00000165078	0.529134		RPL7P52	ENSG00000228599	0.555711
RP11-429A20.4	ENSG00000256654	0.529072		NANOGNBP1	ENSG00000226034	0.555711
FAM83C-AS1	ENSG00000235214	0.529045		JTBP1	ENSG00000233603	0.555711
ABCG1	ENSG00000160179	0.529022		Metazoa_SRP	ENSG00000272197	0.555711
IGHV3-65	ENSG00000253209	0.52901		RN7SL362P	ENSG00000242707	0.555711
FGD2	ENSG00000146192	0.528997		AC023271.2	ENSG00000225124	0.555711
EIF4E3	ENSG00000163412	0.528984		RP3-347M6.2	ENSG00000238116	0.555711
EPHA6	ENSG00000080224	0.52882		RP11-230L22.4	ENSG00000237336	0.555711
C20orf141	ENSG00000258713	0.528818		RP13-157F18.2	ENSG00000230386	0.555711
SIX1	ENSG00000126778	0.528746		RP11-350F16.2	ENSG00000253782	0.555711
SEPT6	ENSG00000125354	0.528597		CTC-503J8.4	ENSG00000267563	0.555711
PAWRP1	ENSG00000225533	0.528388		RP11-253E3.1	ENSG00000234589	0.555711
RP11-524H19.2	ENSG00000224984	0.528336		AC087431.1	ENSG00000238075	0.555711
RP11-384J4.2	ENSG00000258081	0.528275		RP11-339D20.1	ENSG00000250611	0.555711
[truncated: 36,607 more rows]
