# Supplementary material for: Selective inhibition of TGF-β1 produced by GARP-expressing Tregs overcomes resistance to PD-1/PD-L1 blockade in cancer
Source: Nat Commun. 2020 Sep 11;11:4545. doi: 10.1038/s41467-020-17811-3 (PMC7486376; doi:10.1038/s41467-020-17811-3)
Supplement: Supplementary file 5 — Supplementary Data 2 [file 41467_2020_17811_MOESM5_ESM.xlsx]

## Sheet: Feuil1
Supplementary Data 2. Experimental gene sets used for GSEA analyses in Fig. 8
Experimental IFNg signature	Experimental TNFa signature	Experimental IL1b signature	Experimental TGF-b1 signature in all tested cells	Experimental TGF-b1 signature in CD4+ T cells
A2M	ACKR3	AAK1	ACSL4	AHCYL2
ACSL5	ACPP	ACPP	ADAM19	ALOX5AP
ADGRL3	ADAM19	ADAMTS1	AEBP1	APOBEC3G
AIM2	ADAP1	ADORA2A	AHCYL2	APOD
AP1S1	ADGRE1	AIM2	ALOX5AP	AQP3
APOBEC3F	AIM2	AMPD3	AMIGO2	ATP1B1
APOBEC3G	ALOX5AP	AP1S1	ANGPTL4	ATXN1
APOE	AMPD3	APOD	APOBEC3G	BMP1
APOL1	APOBEC3G	APOE	APOD	CD83
APOL2	APOL1	APOL1	AQP3	CLIC5
APOL3	APOL6	APOL6	ARHGEF40	CSGALNACT1
APOL6	ARHGDIA	AREG	ATP10D	CST6
ARF1	ARL4C	ARHGDIA	ATP1B1	CXCL13
ARF6	ARNTL2	ATN1	ATXN1	CYLD
ART3	ATN1	ATP13A3	BEX1	CYP1B1
ASS1	ATP10A	AXL	BMP1	DHRS2
ATP10A	AXL	BCL3	BMP2	DIXDC1
ATP8B4	BCL2A1	BCL6	CALB2	FAM102A
BATF3	BCL3	BEX1	CCL2	GEM
BBOX1	BCL6	BGN	CD24	GGA2
BST2	BDKRB1	BIRC3	CD24P4	GPR35
BTN3A1	BIK	BMP2	CD83	GZMK
BTN3A2	BIRC3	C1orf56	CDC42SE1	HELLS
BTN3A3	BMP2	C1QTNF1	CDH11	IL1RN
C10orf10	BST2	C1R	CDH19	IL7R
C1orf68	C10orf10	C1S	CDH6	IL9
C1R	C1QTNF1	C3	CLIC5	KLF7
C1S	C1R	C9orf16	COL10A1	KLF7P1
C3	C1S	CA12	COL1A2	LDLRAD4
C4A	C3	CCL1	COL6A3	LRIG1
C4B	C3orf52	CCL2	CSGALNACT1	MB
C4B_2	CADPS2	CCL20	CST6	NMB
C9orf16	CALR	CCL3	CTGF	NPTX1
CA11	CASP1	CCL3L1	CXCL13	PLAU
CADPS2	CCL1	CCL3L3	CXCR4	PLEC
CAND2	CCL2	CCL5	CYLD	PLPP1
CASP1	CCL20	CCL7	CYP1B1	RAB31
CCDC85B	CCL5	CCL8	DACT1	RIMS3
CCL2	CCL8	CD44	DHRS2	RRAD
CCL22	CD74	CD69	DIXDC1	SERPINE1
CCL5	CD82	CD82	DLX2	SOX4
CCL8	CD83	CD83	DSP	TFEB
CD151	CDC42SE1	CDC42BPB	EDNRA	TIMP1
CD200	CDH11	CDC42EP1	EML1	TNFSF4
CD248	CFB	CEBPD	F2RL1	TSPAN13
CD40	CFLAR	CEMIP	FAM102A	ZBTB38
CD74	CLDN1	CFB	FBN1	ZFP36L2
CEACAM1	COL15A1	CHI3L1	FGF1	ZNF365
CEACAM5	COL5A3	CLCF1	FLRT2
CEACAM6	COL6A3	CLUH	FN1
CFB	CSF1	COPE	FSTL3
CFH	CSF2	CORO2B	GADD45B
CFHR1	CSTA	CSF1	GEM
CFI	CTSS	CSF2	GGA2
CHAC1	CX3CL1	CSF3	GHR
CIITA	CXCL1	CTSS	GLS
CLIC2	CXCL10	CX3CL1	GOLGA8J
CLIC3	CXCL11	CXCL1	GOLGA8N
CLN3	CXCL2	CXCL10	GOLGA8S
CLPTM1	CXCL3	CXCL11	GOLGA8T
CMTR1	CXCL5	CXCL2	GPR35
COPE	CXCL6	CXCL3	GPS2
CSF1	CXCL8	CXCL5	GRB14
CTSO	CXCR4	CXCL6	GZMK
CTSS	CYB5R2	CXCL8	HELLS
CX3CL1	CYLD	CXCR4	HS3ST3A1
CXCL10	CYP1A1	CYB5R2	ID3
CXCL11	CYP1B1	CYP1A1	IGFBP5
CXCL9	CYP7B1	CYP7B1	IL11
DDX58	DCSTAMP	DCSTAMP	IL1RL1
DDX60	DDX58	DDX58	IL1RN
DHX58	DDX60	DDX60	IL7R
EDNRA	DEFB4A	DEFB4A	IL9
EGLN2	DEFB4B	DEFB4B	INHBA
ELK1	DHRS3	DRAM1	JAG1
ERAP1	DHX58	DSE	KLF7
ERAP2	DICER1	DUSP7	KLF7P1
ETV7	DKK1	EBI3	KRT6B
EXOSC4	DRAM1	EDNRB	LDLRAD4
FADS3	DTX4	ENC1	LIF
FAM89B	EBI3	EREG	LIMCH1
FASTK	ENC1	ERO1B	LRIG1
FKBP10	EREG	ESM1	LRRC15
FOXN1	ESM1	ETHE1	LTBP2
G6PC3	ETHE1	F2RL1	LYPD1
GABBR1	F2RL1	FADS3	MAF
GANAB	F3	FBLN5	MAFB
GAS7	FAM129A	FBN1	MB
GBP1	FAS	FKBP10	MBOAT2
GBP1P1	FBLN5	FLI1	MICAL2
GBP2	FBN1	FLOT1	MINDY3
GCH1	FLI1	FN1	MIR6838
GPAA1	FOXD3	FOSL2	MMP10
GPS2	FST	G0S2	MT1H
GRK2	FSTL3	GABBR1	MXRA5
H1FX	G0S2	GAL	NEBL
HCP5	GABBR1	GANAB	NMB
HERC5	GADD45B	GBP1	NOX4
HERC6	GBP1	GBP1P1	NPTX1
HES1	GBP1P1	GCH1	NR4A3
HLA-B	GBP2	GEM	NRIP3
HLA-C	GCH1	GFPT2	NUAK1
HLA-DMA	GCLC	GK	OLFML2A
HLA-DMB	GEM	GLIPR1	OLFML2B
HLA-DPA1	GFPT2	GPS2	PAPPA
HLA-DPB1	GLIPR1	GRK2	PAWR
HLA-DQA1	GP1BA	H1FX	PKIA
HLA-DQA2	GPR137	HBEGF	PLAU
HLA-DQB1	GPS2	HERC5	PLAUR
HLA-DRA	GRK2	HERC6	PLEC
HLA-DRB1	GSAP	HGF	PLEK2
HLA-DRB3	HBEGF	HIST1H4C	PLPP1
HLA-DRB4	HCP5	HIST2H2AA3	PMEPA1
HLA-DRB5	HDAC9	HIST2H2AA4	POLM
HLA-DRB6	HERC5	HLA-B	POU4F2
HLA-E	HERC6	HLA-F	PRKCZ
HLA-F	HHEX	HLA-G	PRSS3
HLA-G	HIST2H2AA3	HLA-J	PTGS2
HLA-J	HIST2H2AA4	HMG20B	PTHLH
HMG20B	HIVEP2	HMGA1	RAB31
HMGB1P3	HMGA1	HNRNPUL1	RGS1
HOMER3	HNRNPUL1	HOMER3	RGS16
HPCAL1	HSD11B1	HPCAL1	RIMS3
HSD17B2	HSPG2	HSD11B1	RPL22P22
ICAM1	ICAM1	HSPG2	RRAD
ID2	ID2	ICAM1	S100A2
IDO1	IDO1	ID2	SCG5
IFI27	IFI27	IDO1	SEC24D
IFI30	IFI30	IER3	SERPINE1
IFI35	IFI35	IFI27	SMAD7
IFI44	IFI44	IFI35	SMURF2
IFI44L	IFI44L	IFI44	SOX4
IFI6	IFI6	IFI44L	SPOCK1
IFIH1	IFIH1	IFI6	STC1
IFIT1	IFIT1	IFIH1	STON1
IFIT2	IFIT2	IFIT1	SYNDIG1
IFIT3	IFIT3	IFIT3	TCF3
IFIT5	IFITM1	IFITM1	TFEB
IFITM1	IFITM2	IFITM2	TFPI2
IFITM2	IGFBP1	IGFBP1	TGFBI
IGHMBP2	IGFBP3	IGFBP3	THBS1
IL15	IL11	IL11	TIMP1
IL15RA	IL15	IL15	TLN2
IL1RL1	IL1A	IL1A	TMEM100
IL32	IL1B	IL1B	TNFAIP6
IRF1	IL1R1	IL1R1	TNFSF4
IRF3	IL24	IL1RN	TSPAN13
IRF7	IL27RA	IL24	VEGFC
IRF8	IL2RG	IL27RA	WNT5A
ISG15	IL32	IL32	XYLT1
ISG20	IL33	IL33	ZBTB38
ISOC2	IL6	IL36G	ZFP36L2
ITK	IL7R	IL36RN	ZNF365
JAK2	INHBA	IL6
KCTD14	IRF1	IL7R
KMO	IRF7	INHBA
KRT13	ISG15	IRAK3
LAMP3	ISG20	IRF1
LAP3	ITGA5	IRF7
LGALS9	ITGB3	ISG15
LGMN	ITGB8	ISG20
LRP2	JAG1	ITGA1
LTBP3	JAM2	ITGA5
LY6E	JUNB	ITGB3
LY75	KLF7	ITGB8
LY96	KLF7P1	JAM2
MAFB	KMO	JUN
MAFF	KRT6B	JUNB
MAOB	KYNU	KRT6B
MAP2K2	LAMB3	KYNU
MBNL2	LAMC2	LAMB3
METRN	LAMP3	LAMP3
MEX3D	LCN2	LCN2
MGAT4B	LGALS3BP	LCP1
MICALL1	LIF	LDLR
MIR3620	LIMCH1	LIF
MIR5193	LRRN3	LIPG
MIR6746	LTB	LOXL2
MIR6847	MAFF	LRIG1
MIR6891	MAP3K5	LRRN3
MMP14	MARCH3	MAFF
MMP25	MAST4	MAN1A1
MSRB1	MGLL	MAP2K3
MT1H	MICAL2	MARCH3
MUC1	MIR22	MAZ
MX1	MIR22HG	MGAT4B
MX2	MIR8085	MGLL
N4BP2L1	MMP1	MINDY3
NAPA	MMP10	MIR22
NGFR	MMP9	MIR22HG
NMI	MSC	MIR6746
NNMT	MSX2	MIR6891
NUCB1	MT1F	MIR8085
OAS1	MT1G	MMP1
OAS2	MT1H	MMP10
OAS3	MT1HL1	MMP12
OASL	MT1M	MMP14
ODF3B	MT1X	MMP3
OGDH	MTSS1	MMP9
OLFML1	MX1	MSX2
PARP12	MX2	MT1F
PCLO	MYO10	MT1G
PDCD1LG2	NCALD	MT1H
PDP1	NEBL	MT1HL1
PFKL	NFE2L3	MT1M
PHLDA1	NFKB2	MT1X
PLA1A	NFKBIA	MTHFD2L
PLA2G3	NFKBIE	MTSS1
PLAGL1	NGFR	MX1
PLD3	NINJ1	MX2
PLSCR1	NKX3-1	NAMPT
PMAIP1	NMI	NAMPTP1
PML	NNMT	NDP
POLR2E	NR4A3	NFE2L3
PRR4	NRIP3	NFKB2
PSAP	NRP2	NFKBIA
PSMB10	NTM	NGFR
PSMB8	NUAK2	NNMT
PSMB9	OAS1	NPTX2
PSME1	OAS2	NR4A3
PSME2	OAS3	NRIP3
PSME2P2	OASL	OAS1
PTOV1	OPTN	OAS2
R3HDM4	P3H2	OAS3
RAB4B-EGLN2	PAPPA	OASL
RARRES1	PARP12	OLAH
RARRES3	PDE4B	OSGIN2
RBCK1	PDGFC	P3H2
RIPOR2	PDGFRL	PAPPA
RNA5SP333	PDLIM4	PARP12
RNF126	PDPN	PDCD1LG2
RNH1	PHF11	PDE4B
RSAD2	PI3	PDGFRL
RTP4	PID1	PDLIM4
SAA1	PLA1A	PDPN
SAA2	PLA2G2F	PFKFB3
SAA2-SAA4	PLAUR	PHLDA1
SAMD9	PLEK	PI15
SAMHD1	PLSCR1	PI3
SCO2	PMEPA1	PID1
SECTM1	PRR16	PLA1A
SEMA4C	PRSS3	PLAUR
SERPINB2	PSMB9	PLEK
SERPING1	PTGES	PLSCR1
SFRP1	PTGS2	PMEPA1
SLAMF8	PTPN12	POU2F2
SLC15A3	PTX3	PPIF
SLC2A5	PXN	PPP1R15A
SLC52A2	RAB11B	PRR16
SOCS1	RAC2	PRSS3
SOD2	RAPGEF5	PSAP
SOX4	RARRES1	PSMB10
SP100	RARRES3	PTGES
SP110	RASGRP1	PTGS2
SQOR	RASGRP3	PTHLH
SSSCA1	RASSF2	PTPN12
STAT1	RASSF4	PTPRE
STAT2	RELB	PTX3
STEAP4	REM1	PXN
SZRD1	RFTN1	R3HDM4
TAP1	RFX5	RAB11B
TAP2	RGS1	RAC2
TAPBP	RGS16	RAP1GAP2
TAPBPL	RGS2	RASGRP1
TBRG4	RGS5	RASSF2
TBX21	RHCG	RBM47
THBS1	RNF19B	RDX
TLR2	RNF24	RELB
TLR3	RNU6ATAC18P	REM1
TMEM140	RRAD	RGS5
TMEM161A	RSAD2	RHCG
TNC	RTP4	RIPK2
TNFRSF14	S100A11	RNA5SP333
TNFRSF21	S100A12	RSAD2
TNFSF10	S100A3	RTP4
TNS1	SAA1	S100A12
TRAFD1	SAA2	S100A3
TRIM14	SAMD9	S100A7
TRIM21	SBF1	S100A7A
TRIM22	SCG5	SAA1
TSPAN4	SCO2	SAA2
TXNIP	SDC4	SAA2-SAA4
TYMP	SEC14L5	SAMD9
UBA7	SELE	SBNO2
UBD	SERPINA3	SCG5
UBE2L6	SERPINB2	SDC4
USP18	SERPINB9	SELE
VAMP5	SERPIND1	SERPINA1
VCAM1	SIGLEC15	SERPINA3
WARS	SIPA1L3	SERPINB2
WSB1	SLAMF8	SERPINB4
XAF1	SLC15A3	SERPINB7
ZC3HAV1	SLC22A4	SERPINB8
ZFPL1	SLC2A6	SERPIND1
ZMIZ2	SLC39A8	SIGLEC15
	SLCO2A1	SKI
	SLCO2B1	SLC15A3
	SOD2	SLC22A4
	SORBS3	SLC25A37
	SP100	SLC43A3
	SP110	SLC52A2
	SPIB	SOD2
	SQOR	SORBS3
	SQSTM1	SOX4
	SRGN	SP100
	SSTR2	SP110
	STARD13	SPECC1L-ADORA2A
	STAT1	SPRR2A
	STC1	SPRR2B
	SV2B	SPRR2D
	SYNGR2	SRGN
	SYNGR3	SST
	TAP1	STAT1
	TBC1D19	STC1
	TCIM	SULF1
	TFPI2	SYNGR3
	THBS1	SYNJ2
	THY1	TAP1
	TIAM1	TAP2
	TJP2	TAPBP
	TLR2	TCIM
	TM4SF1	TFPI2
	TMEM132A	THBS1
	TMEM259	THY1
	TMEM47	TIAM1
	TMEM51	TLR2
	TNC	TLR3
	TNFAIP2	TMEM132A
	TNFAIP3	TMEM158
	TNFAIP6	TMEM259
	TNFAIP8	TNC
	TNFRSF11B	TNFAIP2
	TNFRSF9	TNFAIP3
	TNFSF10	TNFAIP6
	TNFSF4	TNFRSF11B
	TNIP1	TNFRSF12A
	TNN	TNFRSF1B
	TRAF1	TNFSF9
	TREX1	TNIP1
	TRIM14	TNIP3
	TRIM22	TRAF1
	TRPA1	TRIM22
	TUBB2B	TRPA1
	TYMP	TSPAN4
	UBD	UBD
	UBE2L6	UBE2L6
	USP18	USP18
	VCAM1	VCAM1
	VEGFC	VEGFA
	WARS	VEGFC
	WDTC1	VSNL1
	WNT5A	WARS
	WTAP	WDTC1
	WWC1	WNT5A
	XAF1	WT1
	ZCCHC6	WTAP
	ZFP36L2	WWC1
	ZMIZ2	XAF1
	ZNF267	ZC3H12A
		ZCCHC6
		ZFP36L1
		ZFP36L2
